# Supplementary material for: A Non-canonical RNA Silencing Pathway Promotes mRNA Degradation in Basal Fungi
Source: PLoS Genet. 2015 Apr 13;11(4):e1005168. doi: 10.1371/journal.pgen.1005168 (PMC4395119; doi:10.1371/journal.pgen.1005168)
Supplement: S1 Table — Normalized reads were used to calculate the fold change of sRNAs in each mutant compared to wild type strain. The sRNA-producing loci are separated into rdrp-1 and rdrp-2 dependent (yellow background), only rdrp-1 dependent (white background) and only rdrp-2 dependent (blue background). Among each class, data were sorted for the fold change in rdrp-1 - and/or rdrp-2 - strains. Values that represent a fourfold or larger change are in bold. Decrease in expression is shown in red and increase in expression is shown in green. The coordinates correspond to the exonic loci where small RNAs map (http://genome.jgi-psf.org/Mucci1/Mucci1.home.html [v1]). Strand bias indicates orientation to mRNAs, where 1 corresponds to all sRNAs in the same orientation as the mRNA, 0 to equal mixture of sRNAs on both strands and -1 to all sRNAs antisense to mRNAs. The fold change of Ago-1 bound sRNAs in the WT compared with the ago-1 - mutant is shown for the exonic rdrp-dependent dicer-independent sRNAs identified among those bound to Ago-1. n.d.: sRNAs not detected among those specifically bound to Ago-1. Only loci with a normalized abundance count higher than 50 in the wild type strain and a log2 fold change ≥ -2 (fourfold or larger change) were considered. (XLS) [file pgen.1005168.s015.xls]

## Sheet: Ago-1 bound sRNAs
Locus coordinates	WT Ago-1-bound abundance	ago-1- Ago-1-bound abundance	WT log2 fold change vs ago-1-
scaffold_1:1261590-1262489(-)	101.11	0.12	9.71868
scaffold_5:1078038-1078109(+)	189.23	0.23	9.68429
scaffold_10:840451-840774(-)	166.73	0.23	9.50166
scaffold_3:3980953-3981152(-)	1007.42	1.39	9.50136
scaffold_1:4948339-4948704(+)	78.76	0.12	9.35828
scaffold_10:1160379-1161128(+)	150.05	0.23	9.34959
scaffold_3:3981817-3982026(-)	750.04	1.16	9.3367
scaffold_5:1077941-1077989(+)	295.84	0.46	9.32897
scaffold_7:855-1733(-)	55.87	0.12	8.8629
scaffold_3:3981539-3981638(-)	312.09	0.69	8.82115
scaffold_6:1408981-1409119(+)	207.99	0.46	8.82066
scaffold_5:2991644-2992917(+)	103.32	0.23	8.81127
scaffold_5:1077274-1077490(+)	308.61	0.69	8.80497
scaffold_1:535521-536077(+)	300.5	0.69	8.76655
scaffold_1:5749020-5749146(-)	99.79	0.23	8.76112
scaffold_3:3980645-3980889(-)	6679.33	16.42	8.66811
scaffold_1:4751022-4751379(+)	4724.04	12.26	8.58992
scaffold_1:4750110-4750958(+)	25885.5	67.99	8.5726
scaffold_1:5124037-5124438(-)	2321.05	6.24	8.53902
scaffold_7:396920-397428(-)	928.72	2.54	8.51427
scaffold_14:36463-36761(-)	566.91	1.62	8.45098
scaffold_3:3981208-3981332(-)	311.99	0.93	8.39005
scaffold_10:567971-568172(-)	74.2	0.23	8.33364
scaffold_1:535097-535456(+)	143.18	0.46	8.28198
scaffold_5:1078207-1078423(+)	999.73	3.24	8.2694
scaffold_4:222499-223296(+)	1180.3	4.16	8.14835
scaffold_4:2075426-2075702(-)	123.73	0.46	8.07135
scaffold_5:1076673-1077206(+)	268.89	1	8.07087
scaffold_7:869285-869646(-)	122.67	0.46	8.05893
scaffold_11:490829-490951(+)	61.24	0.23	8.0567
scaffold_5:769360-769746(+)	58.82	0.23	7.99853
scaffold_1:1902838-1904074(+)	307.35	1.27	7.91891
scaffold_8:521862-522222(-)	54.22	0.23	7.88105
scaffold_2:2390244-2390533(-)	53.98	0.23	7.87465
scaffold_1:596457-596585(+)	160.25	0.69	7.85951
scaffold_14:185393-185465(-)	105.84	0.46	7.84604
scaffold_3:886620-886758(-)	51.76	0.23	7.81406
scaffold_12:746041-746502(-)	51.47	0.23	7.80595
scaffold_11:587319-587564(-)	50.02	0.23	7.76473
scaffold_6:1696153-1696264(+)	98	0.46	7.735
scaffold_3:1847143-1847481(-)	97.81	0.46	7.7322
scaffold_6:2607285-2607556(+)	195.08	0.93	7.71262
scaffold_4:983106-985686(+)	1120.75	5.36	7.70802
scaffold_2:1654454-1654694(+)	95.58	0.46	7.69893
scaffold_2:2517397-2517616(+)	335.6	1.62	7.69461
scaffold_5:531317-531406(-)	2954.1	14.34	7.68653
scaffold_7:168910-169627(-)	92.97	0.46	7.65899
scaffold_11:808208-808684(+)	137.81	0.69	7.64187
scaffold_1:3395233-3395554(+)	273	1.39	7.61767
scaffold_12:857249-857737(-)	361.72	1.85	7.6112
scaffold_1:683894-685347(-)	113.05	0.58	7.60669
scaffold_9:713690-714001(+)	358.23	1.85	7.59722
scaffold_1:682884-683541(-)	111.45	0.58	7.58613
scaffold_9:378459-378911(-)	220.18	1.16	7.56841
scaffold_3:1574919-1575739(-)	547.94	2.89	7.5668
scaffold_2:3868184-3868580(+)	86.39	0.46	7.55309
scaffold_1:576695-577080(-)	691.61	3.7	7.54629
scaffold_6:117553-120449(-)	998.05	5.47	7.51143
scaffold_3:3981692-3981756(-)	83.49	0.46	7.50383
scaffold_1:1639879-1640298(+)	124.36	0.69	7.49371
scaffold_4:2940973-2941407(-)	249.79	1.39	7.48949
scaffold_9:356928-358271(+)	3013.92	16.96	7.47336
scaffold_3:1582270-1582352(+)	81.36	0.46	7.46654
scaffold_6:1910377-1910660(-)	164.27	0.93	7.46462
scaffold_3:124858-125136(-)	245.14	1.39	7.46238
scaffold_3:4611508-4612003(-)	101.97	0.58	7.45788
scaffold_7:396472-396847(-)	351.95	2.08	7.40264
scaffold_2:2389587-2390063(-)	116.48	0.69	7.39927
scaffold_3:2368958-2370289(-)	165.62	1	7.37173
scaffold_13:169616-169887(+)	76.14	0.46	7.37088
scaffold_10:906865-907407(-)	76.09	0.46	7.36993
scaffold_9:103157-103529(+)	487.77	3.01	7.34029
scaffold_2:2063997-2064857(+)	449.99	2.78	7.33866
scaffold_8:527049-528043(+)	333.86	2.08	7.32652
scaffold_2:4804199-4804775(+)	459.72	2.89	7.31354
scaffold_8:1244913-1245597(-)	184.34	1.16	7.3121
scaffold_3:2367678-2368283(-)	73.07	0.46	7.3115
scaffold_4:221727-222345(+)	568.13	3.58	7.31012
scaffold_4:2473055-2473493(+)	108.83	0.69	7.30126
scaffold_7:868046-868696(-)	219.12	1.39	7.30049
scaffold_1:2375453-2376973(+)	127.5	0.81	7.29836
scaffold_6:1376156-1376553(-)	72.36	0.46	7.29741
scaffold_10:171393-172046(+)	179.84	1.16	7.27645
scaffold_11:829803-830513(+)	118.25	0.77	7.26277
scaffold_9:1606492-1607666(+)	123.26	0.81	7.24957
scaffold_12:198534-198891(+)	69.9	0.46	7.24751
scaffold_5:977234-977714(+)	277.16	1.85	7.22705
scaffold_1:3653999-3654359(+)	411.1	2.78	7.20826
scaffold_7:171315-171894(-)	186.21	1.27	7.19596
scaffold_10:971898-972629(-)	287.52	1.97	7.18932
scaffold_1:4737163-4737339(-)	99.93	0.69	7.17818
scaffold_10:382317-383973(+)	451.64	3.12	7.17748
scaffold_3:887762-888202(-)	167.8	1.16	7.17647
scaffold_6:2170419-2171438(+)	365.44	2.54	7.16866
scaffold_4:726583-726848(-)	166.73	1.16	7.16725
scaffold_9:1465434-1466006(-)	198.8	1.39	7.16009
scaffold_4:4033170-4034732(+)	82.93	0.58	7.1597
scaffold_1:1901090-1902652(+)	82.8	0.58	7.15743
scaffold_4:713508-714012(+)	82.62	0.58	7.15429
scaffold_3:604641-606203(-)	82.61	0.58	7.15412
scaffold_8:1514620-1514866(-)	64.87	0.46	7.13977
scaffold_9:1466049-1466356(-)	126.34	0.93	7.08587
scaffold_1:5748514-5748766(-)	219.41	1.62	7.08149
scaffold_4:2430874-2431477(+)	779.21	5.78	7.0748
scaffold_1:4299268-4300776(+)	155.92	1.16	7.07054
scaffold_11:493579-494209(+)	60.75	0.46	7.04511
scaffold_1:1082263-1082508(+)	90.99	0.69	7.04297
scaffold_2:2518298-2518699(+)	227.42	1.73	7.03844
scaffold_5:1113262-1113805(+)	90.6	0.69	7.03677
scaffold_4:46056-46615(+)	257.62	1.97	7.03091
scaffold_4:714079-715358(+)	406.94	3.12	7.02713
scaffold_2:4622978-4623681(-)	421.31	3.24	7.02274
scaffold_4:1082249-1082579(-)	59.79	0.46	7.02213
scaffold_1:596743-597906(+)	3007.73	23.2	7.01841
scaffold_11:586459-587172(-)	223.91	1.73	7.016
scaffold_2:3368696-3369199(+)	208.67	1.62	7.00909
scaffold_3:3941845-3941979(-)	88.08	0.69	6.99607
scaffold_6:2033515-2034074(+)	147.92	1.16	6.99455
scaffold_3:4226858-4227295(-)	118.41	0.93	6.99234
scaffold_7:1557038-1557444(-)	206.01	1.62	6.99058
scaffold_10:603983-604549(-)	147.49	1.16	6.99035
scaffold_5:2511750-2512073(-)	216.09	1.7	6.98995
scaffold_9:102724-103103(+)	402.54	3.24	6.95699
scaffold_11:594283-595659(+)	731.09	5.9	6.95319
scaffold_10:971112-971304(+)	84.94	0.69	6.9437
scaffold_8:1106093-1106927(+)	753.17	6.13	6.94094
scaffold_7:170791-171256(-)	169.3	1.39	6.92835
scaffold_5:1386278-1386946(-)	279.68	2.31	6.91974
scaffold_10:1064637-1065273(-)	168.04	1.39	6.91758
scaffold_1:3726747-3728591(-)	557.94	4.63	6.91295
scaffold_4:3843333-3844379(-)	250.04	2.08	6.90943
scaffold_9:1194439-1195285(-)	372.26	3.12	6.89862
scaffold_10:908929-909252(+)	81.91	0.69	6.8913
scaffold_6:179377-179856(-)	164.07	1.39	6.88308
scaffold_1:4949308-4950310(+)	203.98	1.73	6.88151
scaffold_3:4533270-4533629(-)	163.88	1.39	6.88141
scaffold_3:1704439-1705752(-)	325	2.78	6.86921
scaffold_6:1031039-1031890(+)	348.22	3.01	6.85409
scaffold_9:724950-726074(+)	494.88	4.28	6.85332
scaffold_1:534708-534960(+)	88.68	0.77	6.84761
scaffold_8:1023557-1024216(+)	398.09	3.47	6.84202
scaffold_1:1082753-1083250(+)	580.4	5.09	6.83324
scaffold_8:1174914-1176398(-)	129.99	1.16	6.80813
scaffold_11:808707-809099(-)	103.9	0.93	6.80375
scaffold_1:140849-141595(+)	129.05	1.16	6.79766
scaffold_2:3347991-3348526(-)	50.98	0.46	6.79215
scaffold_20:9419-9861(-)	76.41	0.69	6.79102
scaffold_3:1783458-1784549(-)	229.86	2.08	6.78803
scaffold_12:856717-856988(-)	152.5	1.39	6.77758
scaffold_3:2832513-2833293(-)	975.45	8.9	6.77612
scaffold_1:5748217-5748461(-)	152.03	1.39	6.77313
scaffold_5:531471-531632(-)	2369.2	21.74	6.7679
scaffold_2:2517864-2517961(+)	150.92	1.39	6.76256
scaffold_6:1695393-1695862(+)	1266.01	11.79	6.74658
scaffold_1:89768-90466(-)	222.84	2.08	6.74328
scaffold_1:3768890-3769513(+)	514.47	4.86	6.72599
scaffold_3:2703221-2706571(-)	548.72	5.2	6.72141
scaffold_7:869711-870189(-)	145.02	1.39	6.70502
scaffold_2:2139284-2140603(-)	980.49	9.4	6.7047
scaffold_8:1055786-1056319(+)	71.78	0.69	6.70084
scaffold_9:1450248-1450552(+)	107.92	1.04	6.69723
scaffold_8:891752-892285(+)	382.94	3.7	6.69345
scaffold_4:3842486-3843068(-)	95.77	0.93	6.6862
scaffold_2:3986963-3987698(+)	283.36	2.78	6.67141
scaffold_7:208400-208838(-)	187.49	1.85	6.66314
scaffold_7:195623-196059(+)	116.96	1.16	6.65575
scaffold_8:1368639-1368992(-)	138.15	1.39	6.63501
scaffold_1:2272747-2273033(-)	68.49	0.69	6.63315
scaffold_6:1125070-1125658(-)	72.41	0.73	6.63215
scaffold_6:1241223-1241662(+)	316.7	3.24	6.61098
scaffold_1:141688-141881(+)	66.56	0.69	6.59192
scaffold_7:1792947-1793777(+)	382.92	3.99	6.58451
scaffold_9:1162881-1163279(+)	220.04	2.31	6.57373
scaffold_10:1244037-1244474(-)	87.7	0.93	6.5592
scaffold_7:1737557-1738078(-)	303.67	3.24	6.55037
scaffold_19:3514-4305(-)	259.94	2.78	6.54695
scaffold_5:2791759-2792121(+)	172.83	1.85	6.54568
scaffold_13:523594-524166(-)	234.65	2.54	6.52954
scaffold_1:4879186-4879774(+)	74.72	0.81	6.52743
scaffold_4:3209239-3209827(-)	74.72	0.81	6.52743
scaffold_5:2700838-2701426(-)	74.72	0.81	6.52743
scaffold_10:206845-207520(+)	254.32	2.78	6.51542
scaffold_5:1385520-1386187(-)	358.14	3.93	6.50985
scaffold_5:1269793-1270195(-)	62.5	0.69	6.50112
scaffold_1:3062334-3062715(+)	249.54	2.78	6.48804
scaffold_10:480769-482154(-)	477.03	5.32	6.48651
scaffold_4:1075046-1075856(+)	124.02	1.39	6.47934
scaffold_10:478662-479450(-)	701.13	7.86	6.47901
scaffold_7:202031-203362(+)	621.02	6.98	6.47527
scaffold_1:5438029-5438439(+)	753.38	8.56	6.45962
scaffold_1:5401597-5402614(+)	251.95	2.89	6.44592
scaffold_2:1367350-1369052(+)	586.37	6.76	6.43864
scaffold_12:412121-412755(-)	419.36	4.86	6.43109
scaffold_8:1104133-1104555(+)	158.8	1.85	6.42354
scaffold_5:579078-579439(-)	275.67	3.24	6.4108
scaffold_1:2273087-2273423(-)	123.09	1.46	6.3976
scaffold_1:693964-694616(-)	103.51	1.23	6.39497
scaffold_2:1505433-1506736(-)	586.6	6.98	6.39301
scaffold_6:1696446-1696810(+)	249.64	3.01	6.37394
scaffold_10:698033-698745(+)	406.78	4.93	6.36652
scaffold_4:4081808-4082279(-)	282.34	3.47	6.34635
scaffold_6:1909821-1910088(-)	74.68	0.93	6.32735
scaffold_1:1054791-1056179(-)	101.92	1.27	6.32646
scaffold_9:1396263-1396750(+)	203.01	2.54	6.32058
scaffold_3:155187-155833(-)	184.58	2.31	6.32021
scaffold_6:262675-263007(+)	110.67	1.39	6.31504
scaffold_19:4321-4600(-)	91.32	1.16	6.29873
scaffold_9:1064948-1065522(-)	245.53	3.12	6.29821
scaffold_10:1210339-1210752(+)	73.14	0.93	6.29729
scaffold_8:1366997-1367586(-)	435.1	5.55	6.29272
scaffold_8:1104658-1105011(+)	126.3	1.62	6.28472
scaffold_3:1838134-1839573(-)	793.04	10.18	6.28358
scaffold_1:4306555-4307445(+)	368.73	4.74	6.28153
scaffold_3:2835438-2836250(+)	161.8	2.08	6.28148
scaffold_3:942512-942677(-)	267.59	3.47	6.26894
scaffold_3:3941319-3941570(-)	214.28	2.78	6.26827
scaffold_5:1463171-1463412(-)	302.7	3.93	6.26722
scaffold_8:1516222-1516515(-)	177.33	2.31	6.2624
scaffold_1:860701-862188(-)	467.4	6.13	6.25263
scaffold_5:1225644-1227101(+)	467.4	6.13	6.25263
scaffold_1:3976853-3976968(+)	70.48	0.93	6.24384
scaffold_5:671457-672308(-)	165.8	2.2	6.2358
scaffold_13:113085-113370(+)	104.48	1.39	6.232
scaffold_8:1160742-1161010(+)	138.15	1.85	6.22257
scaffold_1:1081086-1081463(+)	155.17	2.08	6.22112
scaffold_5:1703889-1704440(+)	479.19	6.44	6.21739
scaffold_4:3488671-3489699(-)	160.72	2.16	6.21737
scaffold_4:3482338-3483366(+)	160.72	2.16	6.21737
scaffold_1:4735879-4736422(-)	154.25	2.08	6.21254
scaffold_3:724311-724801(-)	154.01	2.08	6.2103
scaffold_13:786547-787554(-)	134.76	1.85	6.18672
scaffold_5:770918-771475(+)	672	9.25	6.18286
scaffold_4:1723003-1723293(-)	100.71	1.39	6.17898
scaffold_2:2800703-2801268(+)	383.29	5.32	6.17087
scaffold_4:590435-591070(-)	100.13	1.39	6.17065
scaffold_5:541524-541892(+)	123.68	1.73	6.1597
scaffold_7:1557627-1557731(-)	66.04	0.93	6.14997
scaffold_5:1232933-1233287(-)	103.61	1.5	6.11006
scaffold_6:1035197-1035960(-)	158.61	2.31	6.10145
scaffold_8:1158944-1159311(+)	141.82	2.08	6.09133
scaffold_7:208137-208385(-)	157.5	2.31	6.09132
scaffold_1:4195276-4195774(+)	252.06	3.7	6.0901
scaffold_2:1345771-1347165(-)	149.63	2.2	6.08775
scaffold_10:908257-908829(+)	78.41	1.16	6.07884
scaffold_8:560127-560715(-)	262.73	3.89	6.07767
scaffold_10:1159093-1160364(+)	134.91	2	6.07585
scaffold_7:1556364-1556890(-)	426.2	6.36	6.06636
scaffold_10:380803-381465(-)	1017.01	15.22	6.06222
scaffold_9:866120-866442(-)	154.01	2.31	6.05899
scaffold_3:1142121-1142864(+)	396.4	6.01	6.04345
scaffold_7:1557907-1558038(-)	90.94	1.39	6.03176
scaffold_1:4571983-4572828(+)	367.86	5.67	6.01966
scaffold_2:1011686-1011870(+)	87.94	1.39	5.98336
scaffold_2:1654828-1655468(+)	379.61	6.01	5.98101
scaffold_1:3654410-3654815(+)	73.19	1.16	5.97945
scaffold_3:877162-877947(+)	173.7	2.78	5.96537
scaffold_4:98233-98744(-)	201.8	3.24	5.96079
scaffold_1:4880123-4880627(-)	244.48	3.93	5.95904
scaffold_1:3176104-3178107(+)	129.37	2.08	5.95878
scaffold_2:4401629-4402084(-)	693.15	11.22	5.94902
scaffold_6:431301-432410(+)	70.98	1.16	5.93522
scaffold_8:1517145-1517723(+)	141.1	2.31	5.93268
scaffold_1:3714910-3715365(-)	253.7	4.16	5.9304
scaffold_8:1696813-1697542(-)	56.59	0.93	5.92717
scaffold_4:871849-872545(+)	357.13	5.9	5.91959
scaffold_9:1397600-1398069(-)	335.6	5.55	5.91811
scaffold_1:689628-690463(+)	179.89	3.01	5.90121
scaffold_7:1739400-1739807(+)	317.41	5.32	5.89878
scaffold_1:5325916-5326458(-)	302.06	5.09	5.89103
scaffold_4:4254335-4254765(-)	101.77	1.73	5.8784
scaffold_3:1039369-1039910(-)	101.61	1.73	5.87613
scaffold_6:2090101-2090266(-)	67.46	1.16	5.86184
scaffold_13:5884-6047(+)	95.48	1.65	5.85466
scaffold_1:3517472-3518170(+)	475.15	8.33	5.83392
scaffold_4:2942169-2942519(-)	79.13	1.39	5.83107
scaffold_10:568235-568855(-)	419.47	7.4	5.8249
scaffold_2:1012203-1012388(+)	78.36	1.39	5.81696
scaffold_3:3257954-3258378(+)	168.77	3.01	5.80915
scaffold_4:869830-870258(+)	71.15	1.27	5.80796
scaffold_2:1972074-1973272(-)	83.73	1.5	5.80271
scaffold_13:169909-170206(+)	128.47	2.31	5.79739
scaffold_4:44011-44666(-)	782.59	14.11	5.79347
scaffold_2:2517721-2517834(+)	76.72	1.39	5.78645
scaffold_6:1408653-1408923(+)	55.14	1	5.78503
scaffold_12:381044-381493(-)	292.84	5.32	5.78254
scaffold_9:378995-379313(-)	133.62	2.43	5.78104
scaffold_1:4736719-4737143(-)	177.96	3.24	5.77942
scaffold_6:177400-177483(+)	54.76	1	5.77505
scaffold_4:876070-876666(-)	136.79	2.54	5.75099
scaffold_9:866505-866706(-)	53.69	1	5.74658
scaffold_8:195603-196031(+)	67.86	1.27	5.73966
scaffold_8:528115-528346(+)	86.2	1.62	5.73362
scaffold_8:723362-723813(+)	53.16	1	5.73227
scaffold_3:878109-878714(-)	54.92	1.04	5.72268
scaffold_8:153294-153408(+)	52.72	1	5.72028
scaffold_2:2681154-2681873(+)	401.09	7.63	5.7161
scaffold_1:5769-6417(-)	54.58	1.04	5.71372
scaffold_11:701013-701644(+)	169.06	3.24	5.7054
scaffold_5:1116318-1116685(+)	66.25	1.27	5.70502
scaffold_6:2607773-2608127(+)	119.81	2.31	5.69671
scaffold_5:2699985-2700489(+)	170.21	3.31	5.68434
scaffold_6:1124217-1124721(+)	170.21	3.31	5.68434
scaffold_1:4760136-4760667(+)	50.98	1	5.67186
scaffold_3:3150334-3150771(+)	235.18	4.63	5.66661
scaffold_7:170360-170747(-)	93.94	1.85	5.66614
scaffold_2:4513187-4513768(+)	140.9	2.78	5.66344
scaffold_4:3208386-3208890(+)	167.38	3.31	5.66015
scaffold_8:723873-724404(+)	478	9.48	5.65598
scaffold_3:942165-942452(-)	126.92	2.54	5.64295
scaffold_8:1526775-1527563(+)	195.76	3.93	5.63841
scaffold_13:113555-113838(+)	138.05	2.78	5.63396
scaffold_2:4054027-4054572(+)	296	6.01	5.62209
scaffold_6:2169946-2170141(+)	67.82	1.39	5.60855
scaffold_5:976799-977180(+)	112.7	2.31	5.60845
scaffold_2:2084733-2086976(+)	524.43	10.75	5.60834
scaffold_2:612598-613924(-)	137.76	2.89	5.57494
scaffold_8:1842895-1843293(-)	228.36	4.86	5.55421
scaffold_8:851578-851909(+)	54.27	1.16	5.54796
scaffold_2:2494686-2495393(-)	204.12	4.39	5.53905
scaffold_14:130263-130337(+)	64.28	1.39	5.53121
scaffold_10:1202192-1202472(-)	69.22	1.5	5.52815
scaffold_10:419884-420078(+)	68.72	1.5	5.5177
scaffold_2:2053866-2053979(+)	63.56	1.39	5.51496
scaffold_1:5402801-5403559(+)	52.6	1.16	5.50287
scaffold_8:197621-198326(+)	204.46	4.51	5.50255
scaffold_2:1960672-1960735(+)	82.89	1.85	5.4856
scaffold_5:1705057-1705938(+)	330.61	7.4	5.48146
scaffold_6:2608182-2608596(+)	440.95	10.29	5.4213
scaffold_4:4081436-4081756(-)	165.52	3.93	5.39633
scaffold_8:997021-997518(-)	308.46	7.4	5.38141
scaffold_2:3869561-3869834(+)	77.01	1.85	5.37945
scaffold_2:3987729-3988516(+)	330.6	7.98	5.37255
scaffold_1:1229435-1231969(-)	74.78	1.85	5.33706
scaffold_8:1513700-1514116(-)	260.53	6.48	5.32931
scaffold_3:1576827-1577282(-)	333.55	8.33	5.32344
scaffold_4:293271-293521(-)	70.52	1.85	5.25244
scaffold_5:2217921-2218282(-)	55.14	1.46	5.23906
scaffold_8:1056348-1056794(+)	78.07	2.08	5.23011
scaffold_11:496712-497601(+)	56.08	1.5	5.22445
scaffold_11:701954-702426(-)	182.65	4.97	5.19969
scaffold_10:1093573-1094667(-)	92.68	2.54	5.18936
scaffold_1:4760885-4761330(+)	235.71	6.48	5.18488
scaffold_5:1533459-1534490(+)	50.4	1.39	5.18027
scaffold_1:3725858-3726466(-)	368.63	10.18	5.17836
scaffold_8:34629-35427(-)	57.74	1.62	5.15551
scaffold_3:4614063-4614312(+)	173.14	4.86	5.15484
scaffold_7:120965-121366(+)	81.5	2.31	5.14084
scaffold_1:4092560-4093255(-)	156.48	4.51	5.11671
scaffold_1:5687850-5688568(+)	62.35	1.85	5.07479
scaffold_5:1120412-1121026(-)	72.89	2.19	5.05672
scaffold_4:3207902-3208330(+)	123.53	3.78	5.03033
scaffold_1:4880683-4881111(-)	120.92	3.78	4.99952
scaffold_5:2699501-2699929(+)	120.92	3.78	4.99952
scaffold_5:975873-976423(+)	85.3	2.67	4.99763
scaffold_6:1123733-1124161(+)	117.47	3.7	4.98862
scaffold_1:5210533-5210844(+)	151.5	4.86	4.96222
scaffold_4:1076134-1076462(+)	64.09	2.08	4.94544
scaffold_4:130174-130365(+)	70.86	2.31	4.93901
scaffold_9:1193514-1194184(-)	99.37	3.24	4.93874
scaffold_10:971414-971814(+)	85.13	2.78	4.93651
scaffold_2:4640022-4640976(-)	409.99	13.64	4.90967
scaffold_3:1284618-1285148(+)	54.71	1.85	4.88621
scaffold_3:4055502-4056289(-)	92.05	3.12	4.8828
scaffold_3:2179529-2179845(+)	155.03	5.32	4.86498
scaffold_14:129930-130067(+)	52.77	1.85	4.83412
scaffold_4:3855158-3855884(+)	143.27	5.12	4.80645
scaffold_1:5688627-5689083(+)	54.9	2.08	4.72215
scaffold_8:1244389-1244862(-)	52.56	2.08	4.65931
scaffold_11:491736-491947(+)	154.53	6.24	4.6302
scaffold_2:1171640-1171764(+)	59.54	2.54	4.55096
scaffold_7:879625-880732(-)	101.12	4.39	4.5257
scaffold_1:3977229-3977974(+)	94.74	4.16	4.50932
scaffold_3:3577108-3577421(-)	105.03	4.7	4.482
scaffold_8:1514417-1514603(-)	51.42	2.31	4.47636
scaffold_1:5210111-5210312(+)	78.12	3.58	4.44766
scaffold_5:974886-975284(+)	58.83	2.85	4.36752
scaffold_9:936397-937529(+)	84.79	4.39	4.2716
scaffold_5:462830-463557(+)	68.98	3.58	4.26815
scaffold_6:2426515-2427800(+)	90.21	5.67	3.99187
scaffold_7:1062007-1062295(-)	62.24	3.93	3.98524
scaffold_5:824729-825746(+)	101.43	6.48	3.96835
scaffold_5:461882-462748(+)	73.06	4.97	3.87776
scaffold_7:737712-738401(+)	169.02	11.91	3.82695
scaffold_5:659756-661368(+)	62.98	4.74	3.73193
scaffold_2:4447229-4448602(-)	54.32	4.16	3.70683
scaffold_4:1287595-1287760(+)	58.53	4.63	3.66009
scaffold_6:2110855-2111066(+)	84.65	6.74	3.65069
scaffold_8:866523-866959(+)	71.86	5.78	3.63605
scaffold_7:738548-739126(+)	69.96	5.9	3.56774
scaffold_3:3576478-3577050(-)	160.75	13.61	3.56208
scaffold_6:763703-764469(+)	59.75	5.55	3.42838
scaffold_5:2605783-2606079(+)	103.59	9.94	3.3815
scaffold_6:1537237-1537954(+)	89	8.56	3.37812
scaffold_3:1635410-1635657(+)	59.69	5.78	3.36835
scaffold_4:1476634-1477442(-)	59.61	5.78	3.36641
scaffold_2:4318833-4319390(-)	106.73	10.79	3.3062
scaffold_9:1210953-1212272(+)	72.93	7.55	3.27196
scaffold_1:504374-504867(+)	66.69	7.03	3.24587
scaffold_3:2646784-2647434(+)	72.62	8.46	3.10164
scaffold_2:3572093-3572977(-)	78.44	9.71	3.01405
scaffold_67:1965-2393(+)	173.26	22.43	2.94944
scaffold_3:1633841-1634375(+)	76.38	11.1	2.78264
scaffold_6:1536567-1537180(+)	79.18	12.49	2.66436
scaffold_2:2579478-2580562(-)	70.02	11.68	2.58373
scaffold_6:823302-823831(-)	53.38	9.31	2.51945
scaffold_1:5005031-5005348(+)	106.66	19.77	2.43163
scaffold_1:4024085-4024422(+)	50.79	9.71	2.387
scaffold_7:826891-827671(-)	67.59	13.07	2.37055
scaffold_4:4204171-4205042(+)	104.46	22.91	2.1889
scaffold_1:3484245-3485076(-)	121.71	28.21	2.10917
scaffold_4:2162743-2165211(+)	63.08	15.03	2.06934
scaffold_7:487926-488447(-)	70.07	17.31	2.01719
scaffold_13:505315-507633(+)	158.03	39.16	2.01275

## Sheet: Normalized reads
Locus	WT abundance	WT strand bias	dcl1- abundance	dcl1- strand bias	dcl2- abundance	dcl2- strand bias	dcl1-/2- abundance	dcl1-/2- strand bias	rdrp1- abundance	rdrp1- strand bias	rdrp2- abundance	rdrp2- strand bias
scaffold_1/1053113-1054103	111.51	1	64.1	1	97	1	3.81	1	0.84	1	3.81	0.87
scaffold_1/1081086-1081463	109.08	-1	150.57	-0.98	3.58	-1	0.28	-1	5.03	-1	439.86	-0.98
scaffold_1/1082263-1082508	103.52	-0.93	112.72	-0.89	2.56	-0.6	0.14	-1	1.08	-0.56	121.05	-0.78
scaffold_1/1082753-1083250	1416.9	-0.75	1960.48	-0.77	85.63	-0.5	1.27	-1	30.31	-0.87	2958.17	-0.89
scaffold_1/1123427-1125025	67.39	1	45.59	1	64.15	1	32.84	0.97	11.74	1	15.99	0.98
scaffold_1/1133855-1139780	78.4	0.96	37.57	1	115.62	0.99	53.18	0.99	32.98	0.99	18.91	1
scaffold_1/1184425-1184976	68.57	0.87	23.53	0.93	88.25	0.98	43.16	0.85	15.28	0.91	8.7	0.56
scaffold_1/1225644-1226735	51.18	1	58.29	1	100.83	1	32.84	0.98	7.49	0.87	25.63	0.98
scaffold_1/1253047-1253484	50.72	1	61.43	1	100.19	1	16.84	0.97	4.01	1	5.96	1
scaffold_1/1280974-1281648	58.36	1	58.02	1	84.86	1	19.17	1	5.27	1	9.39	1
scaffold_1/1325958-1326394	55.58	1	36.75	1	47.8	1	69.06	1	8.74	1	10.28	1
scaffold_1/1335578-1335866	129.69	1	168.81	1	276.56	1	67.23	1	13.42	1	30.2	1
scaffold_1/1362112-1362993	76.87	1	74.25	1	141.49	1	44.64	1	18.22	1	19.33	1
scaffold_1/1396153-1396563	91.39	0.98	114.21	0.99	12.81	1	5.65	1	3.59	1	212.63	0.98
scaffold_1/141945-142387	82.45	0.69	75.98	0.51	10.48	0.76	0.85	-0.33	0.9	0.25	86.92	0.61
scaffold_1/1594965-1595321	192.57	1	126.81	1	204.86	1	54.71	1	22.04	1	36.78	1
scaffold_1/162560-163275	70.85	1	77.57	1	81.15	1	22.67	0.99	6.72	1	10.83	1
scaffold_1/1640877-1641371	53.73	-0.82	139.24	-0.97	1.79	0.14	0	0	1.08	-0.33	119.66	-0.76
scaffold_1/1662389-1662662	56.51	1	49.45	1	78.09	1	20.01	1	7.31	1	7.87	1
scaffold_1/1698364-1698715	54.42	1	67.41	1	141.98	1	25.79	1	10.42	1	13.2	1
scaffold_1/1725800-1725921	68.55	1	53.6	1	114	1	25.79	1	3.77	1	9.01	1
scaffold_1/1738761-1739173	62.53	1	25.14	1	66.97	1	19.03	1	5.81	1	6.66	1
scaffold_1/1742623-1743453	51.42	1	49.73	1	87.44	1	24.81	0.98	5.04	1	16.02	1
scaffold_1/1755176-1755426	727.67	1	686	1	1724.01	1	119.24	1	30.19	1	68.39	1
scaffold_1/1755695-1756129	120.66	1	80.4	1	239.37	1	40.87	1	8.39	0.97	27.79	1
scaffold_1/1756191-1756731	181.8	1	228.57	0.99	622.53	1	69.72	0.98	12.73	0.96	46.19	0.99
scaffold_1/1778876-1779190	167.91	1	66.03	1	107.1	1	50.04	1	14.85	1	24.49	1
scaffold_1/1779254-1779831	142.32	1	164.25	1	255.09	1	109.3	1	28.09	0.99	41.43	0.99
scaffold_1/1872717-1872802	56.05	1	39.78	1	97.64	1	42.99	0.98	11.74	0.98	9.26	1
scaffold_1/1875448-1875577	1106.68	1	1038.81	1	1437.99	1	233.62	1	55.88	1	85.52	1
scaffold_1/1902838-1904074	179.37	-0.73	201.55	-0.65	10.48	0.66	1.69	0.85	1.62	-0.22	69.85	-0.29
scaffold_1/207646-208194	155.4	0.99	96.7	1	331.51	1	233.9	1	20.13	0.99	160.78	1
scaffold_1/2171418-2171565	79.9	1	44.48	1	79.75	1	50.04	1	13.18	1	19.92	1
scaffold_1/2273087-2273423	67.28	0.87	122.07	0.81	7.41	0.54	0.35	1	2.76	0.84	194.84	0.83
scaffold_1/2428098-2428419	72.72	0.98	31.5	0.98	111.44	0.99	74.84	0.98	12.1	0.98	39.34	0.99
scaffold_1/2485876-2487330	97.49	0.99	63.95	1	143.04	1	46.78	1	23.9	1	25.41	1
scaffold_1/2495909-2496730	372.53	1	308.32	1	424.08	1	153.29	1	33.54	0.99	46.4	0.99
scaffold_1/2505423-2505555	66.47	1	64.93	1	88.56	1	53.49	1	14.5	1	16.94	1
scaffold_1/2538606-2538884	65.08	1	139.24	1	210.1	1	38.48	1	9.94	1	35.02	0.99
scaffold_1/2568331-2569500	78.24	1	46.69	0.99	63.39	1	24.99	0.99	10.12	0.98	11.17	0.96
scaffold_1/2569558-2572415	157.68	0.95	141.32	0.98	217.34	1	94.2	0.99	57.82	0.98	36.27	0.99
scaffold_1/2639103-2641259	130.55	1	96.08	1	174.62	1	69.61	0.99	42.34	0.99	28.64	0.99
scaffold_1/2663169-2663518	88.24	1	45.59	1	77.7	1	39.04	1	8.74	1	14.21	1
scaffold_1/2712159-2712637	134.9	1	162.73	1	361.67	1	30.23	1	3.95	1	26.08	1
scaffold_1/2712692-2712811	60.91	1	93.38	1	191.7	1	60.47	1	5.75	1	24.62	1
scaffold_1/2826286-2827106	138.26	1	172.67	1	292.4	1	127.77	0.99	31.09	1	45.87	1
scaffold_1/2827842-2828320	279.07	1	211.08	1	203.97	1	76.67	1	37.97	1	34.01	1
scaffold_1/2876530-2877079	126.22	1	101.95	1	242.05	1	47.01	1	16.65	1	26.01	0.99
scaffold_1/289354-290080	73.18	1	92.83	0.99	110.42	1	53.63	0.97	12.58	0.96	23.22	0.93
scaffold_1/2936779-2938025	254.18	1	281.8	1	543.66	1	118.89	1	44.08	0.98	57.86	0.99
scaffold_1/297205-297801	112.09	1	109.96	1	200.13	1	89.78	1	16.47	1	47.33	1
scaffold_1/2975621-2976676	488.67	1	511.53	1	892.67	1	402.04	1	115.96	1	130.44	1
scaffold_1/3019892-3021925	87.84	1	65.75	1	178.15	1	54.32	0.98	13.06	0.98	25.9	0.98
scaffold_1/3024226-3025229	99.47	1	63.82	1	97.92	1	44.65	0.99	16.67	0.99	18.4	0.99
scaffold_1/3062334-3062715	276.52	-0.86	306.95	-0.77	33.48	0.43	0.99	0.71	7.97	-0.88	635.65	-0.81
scaffold_1/3091914-3092147	158.05	1	116.91	1	148.58	1	41.58	1	12.97	1	15.82	1
scaffold_1/3135174-3136588	54.31	1	33.98	1	60.58	0.99	22.69	0.99	6.35	0.92	10.91	1
scaffold_1/3137322-3137925	68.55	1	52.35	1	66.2	1	28.73	1	8.09	1	10.47	1
scaffold_1/3153888-3154534	69.25	1	47.11	1	32.46	1	27.06	1	19.23	0.99	15.67	0.98
scaffold_1/3239157-3239235	78.28	1	27.9	1	83.07	1	17.76	1	7.79	1	11.67	1
scaffold_1/3325236-3325340	177.4	1	42.55	1	120.9	1	61.8	1	17.67	0.99	24.24	1
scaffold_1/3355409-3355730	69.09	0.95	30.94	1	84.35	1	57.79	0.99	28.63	1	14.97	0.98
scaffold_1/3394456-3394653	75.27	0.13	69.76	-0.1	3.07	1	0	0	0.96	0.25	87.87	-0.53
scaffold_1/3395233-3395554	158.87	-0.58	309.43	-0.69	35.02	0.05	1.55	0.09	9.34	-0.69	788.11	-0.8
scaffold_1/3433294-3433702	102.94	-1	65.2	-1	159.62	-0.99	14.38	-1	7.13	-1	8.5	-1
scaffold_1/3517472-3518170	119.5	-0.91	154.72	-0.9	6.39	-0.2	0.85	-1	5.99	-0.96	565.93	-0.93
scaffold_1/3552377-3552608	371.59	1	706.86	1	1351.6	1	242.92	1	55.88	1	82.6	1
scaffold_1/3591169-3591680	59.64	1	59.95	1	73.74	1	33.54	1	9.46	1	10.91	1
scaffold_1/3654843-3654911	63.69	1	51.8	0.99	0.64	1	0.14	1	0.72	1	44.92	0.98
scaffold_1/3714910-3715365	108.16	-0.8	172.54	-0.9	6.13	-0.67	0.85	1	3.83	-0.88	304.66	-0.89
scaffold_1/3725858-3726466	700.58	-0.98	706.17	-0.97	44.47	-0.97	1.97	-1	14.73	-1	1243.51	-0.97
scaffold_1/3726747-3728591	122.98	-0.21	194.36	-0.4	11.5	0.41	1.41	0	3.83	-0.35	426.28	-0.35
scaffold_1/3768890-3769513	1690.88	-1	1870.13	-1	33.48	-1	2.54	-1	28.75	-0.99	2650.46	-0.99
scaffold_1/3838489-3839674	219.48	1	122.12	1	179.94	1	26.5	0.98	14.14	1	14.34	1
scaffold_1/3913574-3914945	52.5	1	65.66	1	112.21	1	59.21	1	10.09	0.98	31.17	0.99
scaffold_1/3992924-3992966	109.54	1	56.64	1	91.5	1	15.5	1	5.51	1	8.76	1
scaffold_1/3993900-3994141	115.1	1	109.41	1	194.51	1	62.02	1	17.07	1	24.49	1
scaffold_1/4011622-4012723	110.93	1	36.61	1	105.56	1	29.88	0.99	9.46	0.95	14.97	1
scaffold_1/4024085-4024422	355.04	1	414.69	1	683.21	1	228.05	1	87.45	1	90.6	1
scaffold_1/4092560-4093255	57.44	-0.14	134.55	-0.36	3.83	0.47	0.7	-0.2	4.31	-0.17	292.16	-0.15
scaffold_1/4105832-4106415	68.93	0.97	45.42	1	67.84	0.99	39.11	0.96	15.73	0.99	18.45	0.97
scaffold_1/4195276-4195774	122.98	-0.63	165.49	-0.65	17.38	0.12	0.7	-0.2	7.55	-0.94	590.03	-0.75
scaffold_1/4254780-4255885	59.87	1	40.89	1	61.98	1	40.38	1	12.64	1	17.13	1
scaffold_1/4299268-4300776	128.69	0.35	138.6	0.25	17.08	0.69	0.28	0.67	2.76	-0.3	278.06	-0.15
scaffold_1/4306555-4307445	323.65	-0.89	894.87	-0.92	15.72	-0.44	1.27	-0.57	8.45	-0.59	703.22	-0.75
scaffold_1/4314124-4316394	104.3	1	67.14	1	109.4	1	64.62	1	24.48	0.99	25.06	0.99
scaffold_1/4337291-4337579	60.91	1	69.62	1	87.16	1	36.93	1	8.98	1	15.61	1
scaffold_1/439071-439208	144.52	1	119.63	1	227.23	1	46.86	1	17.97	1	20.43	1
scaffold_1/4474181-4474426	119.56	1	150.02	1	269.78	1	44.4	1	6.59	1	17.51	1
scaffold_1/4533561-4533969	193.27	1	93.38	1	136.74	1	129.67	1	24.82	1	32.8	1
scaffold_1/454420-455337	375.53	1	401.99	1	465.57	1	49.05	1	20.9	0.99	23.98	0.99
scaffold_1/4571983-4572828	205.43	-0.27	348.94	-0.03	25.82	0.84	0.56	1	5.87	-0.43	481.29	-0.4
scaffold_1/4626897-4628928	88.35	1	106.09	0.99	220.2	1	101.88	0.96	18.63	0.97	43.02	0.98
scaffold_1/4736719-4737143	122.4	-0.42	167.98	-0.21	9.46	0.57	0.28	0	3.23	-0.04	189.19	0.04
scaffold_1/4737163-4737339	97.73	-0.62	174.47	-0.77	6.13	0.83	0.28	0	3.23	-0.63	391.14	-0.79
scaffold_1/4746767-4749128	419.3	1	334.85	1	450.62	1	84.71	0.99	63.73	1	84.17	1
scaffold_1/4749123-4750048	126.22	1	95.45	0.99	108.63	1	20.72	0.99	23.96	0.99	32.48	0.99
scaffold_1/4750110-4750958	321.45	1	358.47	1	421.86	1	49.61	1	53.25	1	71.18	1
scaffold_1/4760885-4761330	100.05	-0.12	148.5	-0.14	17.13	0.7	1.27	-0.33	3.41	0.1	227.7	-0.1
scaffold_1/4767385-4767699	61.14	1	26.52	1	42.17	1	30.3	1	14.73	1	16.11	1
scaffold_1/4795641-4797379	74.4	1	110.79	1	192.21	1	43.78	1	14.79	0.98	20.05	1
scaffold_1/4823637-4823817	50.84	1	83.16	1	94.57	1	44.05	1	10.12	1	28.36	1
scaffold_1/4823894-4824165	50.26	1	65.2	1	104.79	1	44.47	1	9.28	1	19.54	1
scaffold_1/4829391-4829862	55	1	39.51	1	49.84	1	31.57	1	12.7	1	16.37	1
scaffold_1/4880123-4880627	68.05	-0.7	143.19	-0.8	5.88	-0.26	1.06	0.08	4.19	-0.86	321.48	-0.89
scaffold_1/4880683-4881111	241.92	0.99	441.52	1	24.15	1	6.48	0.99	6.34	0.97	562.59	0.98
scaffold_1/4885131-4886443	110.59	1	138.14	1	200.9	1	46.09	0.99	19.65	0.98	23.09	1
scaffold_1/4902882-4903496	55.35	0.98	56.22	1	78.47	1	73.71	1	13.18	1	32.48	1
scaffold_1/4913207-4914340	114.02	1	76.81	1	190.21	1	85.81	1	19.85	1	26.79	1
scaffold_1/494399-495133	59.52	1	37.02	1	65.43	1	16.26	1	7.47	1	7.15	1
scaffold_1/4949308-4950310	124.83	0.45	221.99	0.69	14.31	0.58	0.92	-0.14	5.81	0.58	379.91	0.48
scaffold_1/503811-504313	112.73	0.89	83.77	0.94	144.67	0.9	29.3	0.69	9.48	0.68	9.2	0.6
scaffold_1/5124037-5124438	1586.81	-0.91	1719.15	-0.82	7.41	-0.31	0.3	-0.33	3.13	-0.7	285.43	-0.96
scaffold_1/5143780-5145579	53.45	1	36.04	1	73.01	1	31.67	0.99	11.02	0.93	15.63	0.98
scaffold_1/5145957-5147183	57.22	0.74	42.96	0.99	78.34	1	33.31	0.72	9.18	0.76	11.89	0.38
scaffold_1/5200397-5203203	406.91	1	644.01	1	1294.69	1	239.68	1	74.15	1	93.39	1
scaffold_1/5222327-5223671	54.19	1	83.57	1	114.25	1	53.21	0.96	5.51	0.83	30.96	0.98
scaffold_1/5284550-5285097	72.26	1	121.84	1	190.68	1	58.21	1	12.4	1	29.69	1
scaffold_1/5325916-5326458	82.68	-0.66	129.85	-0.45	6.65	0.62	0.99	0.14	4.43	-0.35	337.14	-0.39
scaffold_1/5401597-5402614	69.25	0.08	107.06	-0.13	10.1	0.65	0.07	1	2.34	-0.33	186.65	-0.16
scaffold_1/5423519-5426132	52.8	1	79.43	1	83.58	1	52.71	1	12.34	1	18.78	1
scaffold_1/543290-543626	95.07	1	98.63	1	199.88	1	16.35	1	1.2	1	12.18	1
scaffold_1/5438029-5438439	803.17	-1	1136.06	-0.99	20.19	-1	0.85	-1	19.17	-0.97	1812.1	-0.99
scaffold_1/5560939-5562399	62.53	1	72.66	1	120.13	1	41.58	0.99	11.86	1	26.01	0.98
scaffold_1/5608076-5610572	50.6	1	48.21	0.99	79.36	1	56.45	0.99	10.24	0.98	20.11	1
scaffold_1/5687016-5687606	106.42	1	55.67	1	136.23	1	66.38	0.99	15.69	0.97	21.82	1
scaffold_1/5700058-5700673	60.68	1	63.27	1	126.9	1	23.19	1	5.75	1	11.29	0.96
scaffold_1/5748217-5748461	71.56	-0.74	120.46	-0.78	5.11	0	0.42	-1	2.88	-0.75	230.24	-0.77
scaffold_1/5748514-5748766	231.36	-0.12	408.89	0.02	17.38	-0.06	2.54	-0.22	6.35	-0.25	493.98	0.2
scaffold_1/5748823-5748960	352.33	0.99	421.88	0.99	35.36	1	0.33	1	7.25	1	641.49	0.99
scaffold_1/576695-577080	167.21	0.35	492.05	0.37	11.5	0.24	1.41	1	7.79	0.51	878.71	0.28
scaffold_1/5869786-5870487	65.77	1	57.19	1	103.13	1	44.54	0.99	15.93	0.98	25.1	0.99
scaffold_1/5952833-5953237	88.93	1	65.75	1	121.15	1	45.38	1	19.65	1	16.88	1
scaffold_1/596743-597906	3261.75	-0.96	5962.7	-0.97	179.3	-0.97	10.29	-0.89	118.16	-0.98	9095.07	-0.96
scaffold_1/632236-632425	58.36	1	59.12	1	78.21	1	38.06	1	13.84	1	14.59	1
scaffold_1/65744-65896	185.74	1	194.78	1	301.86	1	160.54	1	24.2	1	50.25	1
scaffold_1/689628-690463	99.7	-0.93	176.54	-0.98	19.68	-1	1.62	-1	3.41	-0.93	302.44	-0.9
scaffold_1/702120-702316	51.41	1	25.69	1	43.96	1	11.98	0.98	3.59	0.87	4.95	0.9
scaffold_1/712302-715279	402.25	1	411.59	1	423.67	1	267.73	0.99	68.69	0.97	97.32	1
scaffold_1/752396-752498	131.31	1	69.62	0.94	131.89	0.97	16.07	0.91	2.28	0.68	6.85	0.85
scaffold_1/774771-775097	68.79	1	41.02	1	77.43	1	23.41	1	2.86	1	6.24	1
scaffold_1/775153-775844	138.26	1	79.84	1	251	1	42.99	1	5.27	1	14.15	1
scaffold_1/787802-789520	306.84	1	261.43	1	244.96	1	144.01	0.98	39.25	0.98	48.87	1
scaffold_1/860701-862188	625.54	0.63	615.69	0.6	39.75	0.85	6.62	0.96	11.74	0.56	825.54	0.41
scaffold_1/89768-90466	156.79	-0.91	300.04	-0.95	14.82	-0.86	0.99	0.43	7.55	-0.94	572.02	-0.93
scaffold_1/947565-950812	91.71	1	71.56	1	144.54	1	61.66	1	28.75	1	22.59	0.99
scaffold_10/1074153-1074725	245.35	1	395.08	1	596.91	1	178.98	1	51.87	1	78.8	1
scaffold_10/1074786-1075156	189.45	1	173.23	1	341.48	1	127.41	1	38.75	1	40.35	1
scaffold_10/1143848-1144495	107.92	1	73.35	1	102.79	1	50.95	1	11.48	1	17.11	1
scaffold_10/1159093-1160364	119.27	-0.55	197.54	-0.42	16.61	-0.75	0.4	-0.5	3.41	-0.1	261.01	-0.22
scaffold_10/1160379-1161128	188.87	-0.92	271.03	-0.91	4.35	-0.53	0.61	-0.2	9.82	-0.9	724.98	-0.95
scaffold_10/1223846-1224472	326.5	1	284.5	1	704.94	1	311.01	1	33.82	0.99	213.73	1
scaffold_10/1224545-1224806	61.6	1	48.07	1	127.29	1	97.53	1	10.06	1	74.1	1
scaffold_10/1244037-1244474	81.98	-0.72	127.92	-0.76	18.66	-0.86	0.42	-0.33	2.04	-0.41	150.62	-0.61
scaffold_10/1263090-1263485	76.66	1	64.1	1	133.17	1	71.95	1	11.38	1	24.49	1
scaffold_10/171393-172046	379.93	0.86	599.25	0.7	50.22	0.77	1.55	0.33	4.13	0.28	407.95	0.45
scaffold_10/195731-195897	1234.33	1	902.47	1	1054.25	1	225.07	1	33.18	0.99	89.01	1
scaffold_10/206845-207520	57.2	-0.59	136.76	-0.64	7.41	0.03	0.56	0.5	2.88	-0.67	261.65	-0.69
scaffold_10/260349-260793	107.77	0.99	153.33	1	165.12	1	42.14	0.92	11.62	0.86	17.89	0.99
scaffold_10/261904-262201	94.49	1	46.69	1	69.78	1	31.71	1	11.26	1	15.35	1
scaffold_10/309835-310002	78.97	1	33.43	1	49.84	1	34.39	1	11.02	0.98	9.9	1
scaffold_10/380803-381465	364.72	0.16	629.29	0.16	71.57	0.64	3.71	0.03	26.77	0	2276.77	-0.01
scaffold_10/382317-383973	178.68	0.2	323.66	0.37	56.74	0.81	1.13	0.5	8.51	0.15	598.47	0.16
scaffold_10/410047-410184	587.79	1	156.1	1	266.46	1	48.56	1	8.03	1	19.48	1
scaffold_10/422839-423633	82.22	0.99	82.88	0.95	232.59	1	20.72	0.97	2.82	0.92	9.52	0.97
scaffold_10/44700-44908	65.77	1	48.9	1	98.15	1	38.9	1	13.66	1	16.37	1
scaffold_10/464606-464747	58.36	1	29.56	1	45.75	1	48.34	1	12.22	1	13.45	1
scaffold_10/478662-479450	394.41	0.71	631.3	0.72	34.25	0.63	2.11	0.73	10.54	0.57	841.27	0.6
scaffold_10/480769-482154	252.44	-0.83	393.15	-0.79	29.65	-0.97	0.42	-0.33	7.43	-0.71	635.08	-0.6
scaffold_10/502786-502979	149.84	1	103.33	1	150.55	1	14.66	1	1.32	1	9.39	1
scaffold_10/510191-510899	155.13	1	142.44	1	250.26	1	68.65	1	12.16	1	24.76	0.99
scaffold_10/568235-568855	65.77	-0.1	168.81	0.13	13.8	0.07	0.14	-1	4.43	-0.21	418.29	-0.09
scaffold_10/603983-604549	242.41	-0.66	323.11	-0.72	10.87	-0.78	1.7	-0.68	6	-0.73	471.33	-0.79
scaffold_10/619110-619492	86.62	1	58.02	1	122.94	1	53	1	20.25	1	22.97	1
scaffold_10/633425-634769	695.37	1	277.8	1	532.92	1	68.64	0.99	8.63	1	43.21	1
scaffold_10/637481-638090	95.53	1	71.42	1	157.83	1	67.23	1	21.44	1	25.5	1
scaffold_10/638811-638952	126.26	1	149.38	1	235.02	1	86.44	1	21.19	1	24.76	1
scaffold_10/698033-698745	167.98	0.2	266.95	-0.32	26.33	0.38	2.02	0.73	9.7	-0.42	1033.13	-0.43
scaffold_10/71641-72390	234.84	1	154.72	1	235.15	1	134.46	1	37.5	1	46	0.99
scaffold_10/739928-741494	77.15	0.92	43.93	0.84	125.5	0.91	41.58	-0.29	12.58	-0.37	17.89	0.23
scaffold_10/816041-816996	66	1	70.73	1	129.84	1	53.84	1	16.41	0.99	23.6	1
scaffold_10/84138-84309	53.04	1	17.13	1	70.8	1	21.14	1	7.67	1	11.42	1
scaffold_10/8772-9198	81.52	1	58.29	1	103.28	1	44.26	1	8.28	1	11.95	1
scaffold_10/971414-971814	56.05	0.65	125.43	0.76	6.13	0.58	1.06	0.5	2.28	0.47	159.5	0.62
scaffold_10/971898-972629	63.57	0.27	91.31	-0.19	20.83	0.82	0.74	0.11	4.61	-0.59	387.46	-0.52
scaffold_10/979212-979720	101.67	1	96.7	1	173.04	1	103.88	1	17.61	1	55.64	1
scaffold_11/104005-104745	85.57	0.99	67.14	1	122.81	1	57.29	0.99	20.25	0.99	22.08	0.97
scaffold_11/119042-119988	177.29	1	179.58	1	303.78	1	122.62	0.99	23.6	0.99	58.18	1
scaffold_11/120581-120657	53.5	0.97	41.17	1	74.63	1	32.7	0.99	4.19	1	17	1
scaffold_11/120728-120823	302.93	1	438.36	1	582.25	1	135.89	1	25.7	1	61.96	1
scaffold_11/168181-170186	95.93	1	83.72	1	147.49	1	97.42	1	20.91	1	25.08	1
scaffold_11/216372-216560	52.8	1	32.05	1	58.79	1	22.69	1	7.55	1	14.85	1
scaffold_11/257376-257712	99.35	1	50.01	1	98.41	1	16.49	1	5.39	1	13.83	1
scaffold_11/32504-32680	461.34	1	392.87	1	447.81	1	268.08	1	57.74	1	95.42	1
scaffold_11/414035-414150	239.93	1	304.46	1	531.9	1	63.99	1	17.01	1	37.56	1
scaffold_11/414364-414696	55.35	1	26.8	1	59.81	1	30.16	1	8.74	1	10.79	1
scaffold_11/560082-560729	129.23	1	62.99	0.99	108.63	1	48.06	1	14.26	1	22.84	1
scaffold_11/560797-561626	434.01	1	459.45	1	455.47	1	134.46	1	37.14	1	60.02	1
scaffold_11/586459-587172	375.18	-0.66	538.05	-0.72	24.28	-0.11	0.78	0.25	10	-0.71	1204.13	-0.79
scaffold_11/587613-587843	74.81	0.03	89.93	-0.39	11.25	0.3	0.28	0.33	2.04	0.05	136.09	-0.04
scaffold_11/594283-595659	734.62	-0.83	1240.35	-0.88	36.42	-0.3	1.34	0.17	26.17	-0.83	2800.93	-0.86
scaffold_11/609659-611299	55.12	1	46.41	1	69.78	1	36.29	1	10.42	1	15.99	1
scaffold_11/688678-689099	355.73	1	605.05	1	542.89	1	160.25	1	52.71	0.99	65.22	1
scaffold_11/701013-701644	134.09	0.84	156.1	0.56	10.86	0.63	0.21	1	7.97	-0.41	336.19	0.52
scaffold_11/701954-702426	352.84	0.6	237.05	0.43	77.19	0.98	1.34	0.45	4.31	0.06	324.58	0.18
scaffold_11/719018-719200	92.64	1	174.61	1	214.7	1	69.06	1	14.61	1	32.1	1
scaffold_11/754905-755959	58.13	1	47.52	1	56.87	1	39.89	1	12.46	1	17.07	1
scaffold_11/77422-77501	151.7	1	66.58	1	78.47	1	78.51	1	22.04	0.99	33.75	1
scaffold_11/808707-809099	50.72	0.04	101.95	-0.12	3.32	0.85	0.14	-1	0.84	-0.71	117.88	0.33
scaffold_11/821793-823161	114.18	1	96.97	1	247.16	1	46.3	0.99	16.29	1	21.57	1
scaffold_11/829803-830513	156.56	-0.97	189.53	-0.97	7.24	-1	0.85	-0.44	6.43	-0.95	447.5	-0.96
scaffold_11/882467-882536	76.58	1	47.89	1	78.85	1	28.89	1	7.71	1	13.18	1
scaffold_11/902332-902555	111.86	-0.99	176.82	-1	2.3	-1	0	0	4.43	-1	306.31	-0.99
scaffold_11/911162-911463	63.92	1	48.63	1	71.31	0.99	27.34	1	11.02	0.93	14.72	1
scaffold_11/91274-92019	68.78	1	32.88	1	22.88	1	12.4	1	8.98	1	6.47	1
scaffold_11/938859-939465	55.81	0.93	83.16	0.97	54.95	0.98	2	1	2.78	1	116.88	0.92
scaffold_12/198534-198891	50.72	-0.91	76.25	-0.8	3.83	-0.87	0	0	1.8	-0.73	163.31	-0.67
scaffold_12/278043-278980	232.87	1	170.74	1	300.58	1	236.51	1	54.81	1	101.77	1
scaffold_12/298363-300291	64.62	1	39.78	0.99	93.29	1	38.34	0.99	15.99	0.99	16.88	1
scaffold_12/321107-321306	71.1	1	72.11	1	116.55	1	25.44	1	6.29	1	13.01	1
scaffold_12/343883-344588	64.38	-0.99	64.37	-0.97	1.28	-1	0.28	-1	0.96	-1	71.82	-0.96
scaffold_12/369713-370797	376.69	1	329.05	1	378.03	1	33.97	1	24.8	0.99	39.27	1
scaffold_12/381044-381493	153.78	-0.33	221.3	-0.52	18.66	0.4	0.99	-0.71	5.03	-0.67	488.65	-0.82
scaffold_12/412121-412755	75.5	-0.84	117.97	-0.89	9.71	-0.16	0.63	0.2	2.52	-0.71	227.13	-0.79
scaffold_12/420980-421883	93.8	1	113.27	1	162.05	1	40.45	0.99	14.61	1	16.88	1
scaffold_12/421944-422215	70.87	1	123.77	1	128.69	1	38.06	1	9.34	1	11.8	1
scaffold_12/554093-555028	97.62	1	82.47	0.99	180.07	0.99	34.95	1	6.11	1	20.37	1
scaffold_12/662506-663017	68.09	1	48.9	1	45.24	1	21.71	1	5.75	1	6.34	1
scaffold_12/667602-667939	198.94	1	217.43	1	381.61	1	92.32	1	31.75	1	62.68	1
scaffold_12/718390-719111	51.18	1	40.34	1	80	1	43.34	1	10.3	1	18.02	1
scaffold_12/720801-721017	66	1	41.17	1	119.62	1	50.46	1	12.82	1	25	1
scaffold_12/734493-734750	107	1	58.02	1	168.18	1	44.82	0.99	13.66	1	31.98	1
scaffold_12/799451-799918	145.67	1	119.91	1	219.05	1	140.66	1	33.9	1	42.19	0.99
scaffold_12/857249-857737	85.69	-0.8	170.6	-0.69	30.67	0.57	0.28	0	4.91	-0.61	364.62	-0.7
scaffold_12/909462-910266	141.5	1	184.83	1	244.35	1	74.28	1	19.71	1	39.21	1
scaffold_13/113555-113838	440.73	0.99	556.7	0.97	51.63	1	1.13	1	5.63	0.96	513.52	0.9
scaffold_13/120191-121221	167.68	-0.98	78.46	-0.96	119.62	-0.88	16.49	-0.66	5.87	-0.47	19.79	-0.79
scaffold_13/136354-137239	60.52	1	51.11	1	129.84	1	53.29	1	10.81	1	20.05	1
scaffold_13/162059-164587	162.91	0.99	162.62	1	462.3	1	143.99	0.99	36.39	1	74.02	0.99
scaffold_13/169909-170206	129.23	-0.39	274.62	-0.43	21.21	0.49	0.99	0.43	2.88	-0.5	327.88	-0.3
scaffold_13/215342-216132	54.81	0.98	28.73	1	65.43	1	32.7	1	7.07	1	16.37	1
scaffold_13/232044-232515	53.04	1	20.44	1	53.93	1	32.98	1	9.46	1	10.4	1
scaffold_13/300833-301379	138.44	1	165.08	1	224.89	1	46.1	1	7.73	0.97	19.81	1
scaffold_13/446471-446902	109.31	1	91.59	1	120	1	65.19	1	22.16	1	22.46	1
scaffold_13/462663-463556	226.73	1	246.99	1	620.34	1	90.2	1	23.6	1	44.41	0.99
scaffold_13/523594-524166	83.84	-0.96	80.4	-0.92	3.58	0	0.56	-0.5	3.23	-0.93	260	-0.93
scaffold_13/545622-546572	119.61	1	100.24	0.99	175.97	0.99	64.27	0.99	21.68	0.99	23.08	1
scaffold_13/564669-565282	57.2	1	35.36	1	89.46	1	15.22	1	3.35	1	7.49	1
scaffold_13/5884-6047	93.73	-0.93	80.95	-0.92	3.07	-0.5	0	0	1.92	-0.88	214.51	-0.89
scaffold_13/627618-627998	186.43	1	119.63	1	254.32	1	118.96	1	37.38	0.99	54.44	1
scaffold_13/71517-72199	150.6	0.89	80.28	0.86	221.22	0.87	169.4	0.84	24.61	0.58	46.69	0.77
scaffold_13/773883-774747	114.18	1	149.47	1	304.42	1	103.81	1	15.21	0.98	38.83	1
scaffold_13/77920-78651	88.47	1	58.85	1	141.6	1	93.31	1	21.68	0.99	38.45	1
scaffold_14/170597-170684	102.33	-0.44	146.93	-0.85	3.92	-0.75	0.33	0.33	1.54	-0.38	121.73	-0.6
scaffold_14/191369-191524	103.6	-0.44	151.49	-0.83	4.43	-0.61	0.33	0.33	1.6	-0.4	126.42	-0.57
scaffold_14/20509-20975	68.32	1	38.13	1	106.33	1	22.55	1	8.63	1	15.1	1
scaffold_14/36463-36761	2874.56	-0.99	2980.22	-0.99	23.51	-0.7	1.55	-0.64	31.15	-0.97	3649.84	-0.98
scaffold_15/15802-16646	222.56	1	119.63	1	89.97	1	72.16	1	14.85	0.97	25.12	0.98
scaffold_19/3514-4305	440.96	-0.12	1042.4	0.29	53.04	-0.72	1.97	-0.73	9.28	0.31	786.21	0.45
scaffold_2/1011977-1012132	169.76	1	137.86	1	19.43	1	3.24	1	2.99	1	310.69	0.99
scaffold_2/1012203-1012388	61.6	0.26	80.67	-0.12	10.48	0.9	1.55	0.09	5.99	-0.64	472.66	-0.39
scaffold_2/1123195-1123385	150.42	1	157.2	1	274	1	124.67	1	34.86	1	51.52	1
scaffold_2/112376-113383	56.28	1	49.45	1	118.6	1	60.32	1	12.58	0.98	25.06	1
scaffold_2/1214475-1214886	65.66	0.99	29.01	1	45.5	1	51.02	1	12.82	1	22.71	1
scaffold_2/1230075-1230810	75.62	1	63.96	1	138.02	1	43.2	1	5.09	0.95	22.59	0.99
scaffold_2/1230866-1231293	217.7	1	187.32	1	541.87	1	81.04	1	13.06	1	51.14	1
scaffold_2/1270527-1271503	84.18	1	72.66	1	140.2	1	48.63	1	19.17	1	20.3	1
scaffold_2/1293714-1294803	90.33	0.9	32.92	0.98	70.67	0.95	97.46	0.94	28.96	0.88	18.65	0.81
scaffold_2/1326607-1326759	273.75	1	277.94	1	286.4	1	131.01	1	48.76	1	47.46	0.99
scaffold_2/1329918-1329988	84.76	1	94.21	1	154.64	1	50.74	1	14.61	1	26.27	1
scaffold_2/1331754-1332210	72.03	1	22.65	1	48.05	1	25.37	1	9.94	1	11.29	1
scaffold_2/1345771-1347165	201.87	-0.95	337.34	-0.95	40.64	-0.98	1.2	-0.64	4.15	-0.71	285.35	-0.88
scaffold_2/1367350-1369052	1637.07	1	1985.71	1	3194.63	1	1141.64	0.99	66.47	0.97	339.41	1
scaffold_2/14633-15441	88.72	1	63.64	1	166.63	1	34.95	1	9.46	1	13.85	1
scaffold_2/1505433-1506736	284.98	-0.07	383.52	-0.17	44.05	0.66	0.99	-0.07	8.07	-0.25	785.92	-0.43
scaffold_2/1654828-1655468	163.74	-0.86	361.65	-0.92	10.74	0.24	0.85	-0.67	19.29	-0.98	1602.55	-0.95
scaffold_2/1686635-1686748	64.62	1	54.98	1	97.38	1	11.84	1	1.56	1	5.2	1
scaffold_2/172737-173161	244.1	1	212.46	1	547.23	1	70.19	1	25.04	1	56.59	1
scaffold_2/1756491-1757010	94.72	1	124.88	1	235.41	1	96.69	1	21.68	1	36.8	1
scaffold_2/1841027-1841632	78.01	0.99	43.19	0.99	81.37	0.98	66.96	0.96	14.74	0.82	30.88	0.98
scaffold_2/1972074-1973272	85.34	-0.84	85.09	-0.83	9.03	-0.72	0.05	-1	0.96	-0.75	96.18	-0.63
scaffold_2/1982174-1982848	67.47	-0.93	93.11	-0.91	2.61	-1	1.06	-1	0.72	-0.78	50.76	-0.67
scaffold_2/1982995-1983659	56.51	-0.85	63.27	-0.9	2.04	-0.75	0	0	0.24	-1	38.57	-0.21
scaffold_2/2053866-2053979	3798.4	1	5058.95	1	8025.25	1	1236.65	1	646.89	1	802.19	1
scaffold_2/2063997-2064857	789.74	-0.93	1752.71	-0.96	31.18	-0.74	1.69	-0.83	86.37	-0.98	10606.4	-0.99
scaffold_2/208590-209374	198.25	1	157.34	1	220.96	1	86.05	1	21.44	1	23.22	1
scaffold_2/2094910-2094975	54.43	1	25.77	1	67.39	1	30.39	1	11.7	1	8.95	1
scaffold_2/2139284-2140603	575.51	-0.06	667.12	-0.32	43.15	0.25	1.41	0.08	16.45	-0.47	1260.39	-0.45
scaffold_2/2144219-2144331	220.25	1	210.52	1	234.64	1	110.64	1	34.26	1	71.88	1
scaffold_2/21533-23408	435.17	1	634.61	1	1129.61	1	356.59	1	64.99	1	121.46	1
scaffold_2/2228951-2230023	75.62	1	61.06	1	109.65	1	68.64	0.99	17.73	0.99	21.57	0.99
scaffold_2/2294153-2294860	55.49	0.98	96.42	1	176.95	0.99	87.21	0.98	6.6	0.89	44.41	1
scaffold_2/236117-236725	133.83	1	129.19	1	229.56	1	73.4	1	20.14	1	35.79	1
scaffold_2/2389587-2390063	63.92	-0.45	82.05	-0.51	9.97	0.59	0.99	0.14	1.92	-0.75	236.39	-0.42
scaffold_2/2413637-2413696	59.75	1	119.63	1	94.57	1	40.17	1	7.31	1	11.8	1
scaffold_2/2414115-2414511	163.74	1	341.2	1	179.3	1	147.57	1	33.42	1	47.71	1
scaffold_2/2517721-2517834	188.29	-0.92	138.97	-0.82	6.39	0.04	0.85	-1	3.47	-0.79	323.38	-0.78
scaffold_2/2620753-2621227	102.6	1	107.2	1	241.54	1	67.09	1	16.59	1	29.31	1
scaffold_2/2645363-2648956	368.82	1	543.99	1	758.61	1	154.48	0.99	45.94	0.99	75.75	1
scaffold_2/2648968-2652576	50.2	0.98	44.06	0.98	90.49	0.99	30.37	0.94	10.74	0.91	13.38	0.95
scaffold_2/2659109-2659629	105.04	1	88.41	1	195.45	1	67.63	1	16.11	1	29.5	1
scaffold_2/2681154-2681873	261.47	-0.5	311.37	-0.4	18.4	-0.64	2.26	-0.12	7.79	-0.29	707.15	-0.41
scaffold_2/2800703-2801268	1110.96	-0.72	1310.12	-0.78	93.8	0	2.26	-0.25	16.05	-0.72	3014.25	-0.92
scaffold_2/2853958-2854357	115.1	1	78.19	1	154.25	1	16.14	0.98	4.13	0.94	8.82	0.97
scaffold_2/2892168-2892293	86.62	1	125.98	1	266.84	1	66.81	1	18.93	1	23.86	1
scaffold_2/3003673-3004803	302.66	1	191.6	1	490.28	1	173.03	1	63.41	1	67.78	1
scaffold_2/3019244-3020118	116.29	1	76.81	1	145.53	0.99	69.7	1	20.13	0.99	32.99	1
scaffold_2/3044599-3047217	104.22	1	75.84	1	112.21	1	79.96	1	21.44	0.98	33.64	1
scaffold_2/3148292-3148537	63.69	1	70.17	1	96.1	1	44.68	0.99	14.26	1	11.42	0.96
scaffold_2/3188870-3189156	113.02	1	76.81	1	100.96	1	45.24	1	18.33	1	23.73	1
scaffold_2/3262123-3263988	255.91	1	132.34	1	372.92	1	168.11	0.99	52.41	1	76.29	1
scaffold_2/3347263-3347785	72.49	1	33.71	1	63.77	1	156.38	1	14.73	1	113.06	1
scaffold_2/33473-33936	117.59	1	30.13	0.99	50.7	1	51.91	1	12.1	1	19.82	1
scaffold_2/3368696-3369199	72.49	0.17	184.28	0.52	9.2	0.67	0.99	-0.14	4.91	0.37	350.09	0.39
scaffold_2/3417472-3419196	83.4	0.88	143.58	0.97	321.08	0.95	89.99	0.78	15.89	0.48	33.52	0.71
scaffold_2/3482771-3482859	440.26	1	322.14	1	566.4	1	288.09	1	74.99	1	109	1
scaffold_2/3562430-3564472	140.7	1	104.3	0.99	161.35	0.99	102.84	0.98	25.17	0.92	32.51	0.97
scaffold_2/3605996-3606844	70.41	1	44.48	1	99.43	1	59.62	1	16.65	1	29.69	1
scaffold_2/3653547-3653688	71.1	1	41.72	1	70.93	1	57.65	1	17.43	1	27.85	1
scaffold_2/376825-376954	85.65	0.99	74.32	1	139.81	1	58.77	1	19.83	1	23.73	1
scaffold_2/377017-377372	209.81	1	132.94	1	183.18	1	134.3	1	39.72	1	65.02	1
scaffold_2/3809503-3809874	115.33	1	165.49	1	256.11	1	72.73	1	14.97	1	28.04	0.99
scaffold_2/3833674-3834085	87.54	1	47.52	1	99.68	1	24.52	0.99	4.97	1	9.83	1
scaffold_2/3868791-3868871	344.38	1	433.76	1	18.15	1	0.42	1	3.47	1	324.46	1
scaffold_2/3893535-3893918	787.42	1	822.48	1	812.29	1	87.53	1	28.75	1	33.12	1
scaffold_2/3973228-3973298	54.66	1	12.71	1	27.86	1	20.86	1	5.87	1	6.09	1
scaffold_2/3976958-3977505	427.76	1	341.34	1	682.96	1	68.36	1	85.05	1	60.27	1
scaffold_2/3986963-3987698	289.49	-0.8	729.93	-0.82	13.55	-0.25	0.44	-0.5	7.91	-0.55	715.91	-0.72
scaffold_2/3987729-3988516	242.44	-0.18	516.64	-0.47	29.39	0.19	2.14	0.39	11.66	-0.43	1211.33	-0.66
scaffold_2/4009876-4011005	108.62	1	164.66	1	159.75	1	92.04	1	17.25	0.99	26.65	1
scaffold_2/4037702-4037778	215.62	1	177.37	1	468.25	1	104.72	1	19.53	1	29.95	1
scaffold_2/4054027-4054572	190.75	-0.27	157.16	0.17	19.68	0.71	1.9	0.57	4.31	-0.5	290.07	-0.43
scaffold_2/4062599-4062727	50.72	1	49.73	1	94.32	1	17.9	1	3.95	1	5.58	1
scaffold_2/4092746-4092939	115.57	1	253.9	1	355.02	1	101.48	1	16.29	1	45.93	1
scaffold_2/4121528-4122164	62.53	1	32.88	1	52.4	1	17.34	1	7.43	1	5.58	0.95
scaffold_2/4122355-4123327	238.43	1	150.3	1	257.64	1	71.55	1	29.95	1	24.93	1
scaffold_2/420283-421962	198.55	1	129.85	1	199.37	1	74.7	1	38.15	0.99	32.42	1
scaffold_2/422848-422919	242.48	1	98.91	1	215.47	1	31.29	1	3.23	1	13.45	1
scaffold_2/4251961-4252243	87.31	1	112.17	1	203.2	1	68.64	1	21.2	1	35.78	0.99
scaffold_2/4259822-4260259	140.81	1	166.87	1	227.74	1	32.84	1	9.1	1	10.4	1
scaffold_2/4312080-4312156	194.77	1	147.26	1	220.33	1	122.76	1	30.67	1	60.53	1
scaffold_2/4385024-4385959	56.99	1	57.66	1	121.93	1	37.46	1	13.16	1	12.85	1
scaffold_2/4401629-4402084	150.77	0.39	291.06	0	39.62	0.94	1.83	0.69	9.94	0.08	658.3	-0.13
scaffold_2/4469030-4469137	81.06	1	83.44	1	95.08	1	40.73	1	15.09	1	21.7	1
scaffold_2/4478570-4478892	462.5	1	716.94	1	970.5	1	93.59	0.98	34.26	0.98	52.79	1
scaffold_2/4479725-4480705	173.93	1	172.12	1	217.13	1	31.36	1	26.41	1	22.65	0.99
scaffold_2/4536819-4537115	122.75	1	154.16	1	179.43	1	126.92	1	19.53	0.99	47.96	1
scaffold_2/4537782-4538024	71.1	1	21.27	1	40.13	1	42.21	0.99	8.03	1	20.18	1
scaffold_2/457582-458407	69.42	1	61.2	1	102.37	1	50.04	1	15.3	0.98	18.27	1
scaffold_2/4622978-4623681	100.51	-0.24	217.43	-0.37	18.15	-0.38	0.7	-0.6	5.87	-0.18	421.91	-0.1
scaffold_2/4709232-4709733	470.45	1	356.95	1	522.19	1	326.99	1	94.1	1	140.28	1
scaffold_2/4773865-4774277	70.17	1	59.68	1	82.3	1	27.91	1	9.46	1	13.45	1
scaffold_2/4774327-4774621	53.04	1	26.52	1	36.29	1	18.89	1	10.54	1	13.2	1
scaffold_2/4804199-4804775	125.99	-0.28	208.87	-0.52	27.73	0.8	1.2	0.09	8.92	-0.79	728.91	-0.69
scaffold_2/4822715-4823166	112.09	1	113	1	238.47	1	119.38	0.99	18.33	0.96	29.31	0.99
scaffold_2/4971944-4974148	52.34	1	50.56	1	75.02	1	29.32	0.99	10.18	1	10.98	1
scaffold_2/4978028-4978487	67.86	1	93.38	1	114.25	1	70.47	1	15.33	1	19.73	1
scaffold_2/520771-522126	66.39	1	49.45	1	189.23	1	11.64	1	1.7	1	5.94	1
scaffold_2/530534-530679	191.99	1	151.95	1	218.54	1	63.71	1	18.45	1	20.05	1
scaffold_2/530742-531435	75.58	1	57.56	1	88.44	1	34.95	1	13.4	0.98	15.95	0.98
scaffold_2/534825-535300	102.84	0.92	69.68	0.98	110.83	0.99	39.59	0.59	15.32	0.53	23.08	0.57
scaffold_2/681229-681354	53.96	1	37.85	1	53.16	1	21.28	1	6.35	1	10.15	1
scaffold_2/785581-786530	298.64	1	433.62	1	1176.77	1	269.56	0.99	58.76	0.99	205.05	1
scaffold_2/786599-787306	524.45	1	716.12	1	3238.42	1	156.03	1	35.4	1	120.61	1
scaffold_2/832264-832379	76.43	1	61.89	1	94.32	1	10.99	1	1.68	1	2.92	1
scaffold_2/832649-832977	57.2	1	110.24	1	127.03	1	35.8	1	7.43	1	17.13	1
scaffold_2/833114-833305	130.39	1	80.95	1	127.54	1	17.2	1	4.55	1	7.74	1
scaffold_2/833364-833655	276.87	1	231.52	1	333.55	1	56.94	1	11.92	1	31.72	1
scaffold_2/859088-859708	265.18	1	146.7	1	309.27	1	88.8	1	23.72	0.99	35.97	1
scaffold_2/859891-860437	60.21	1	44.48	1	118.34	1	36.22	1	9.7	0.98	18.27	1
scaffold_2/975955-976278	97.39	1	98.63	1	145.18	1	10.29	1	3.47	1	8.69	1
scaffold_2/976328-976736	3510.29	1	2587.91	1	2797.26	1	172.52	1	47.68	1	191.03	1
scaffold_2/991135-991540	68.09	1	54.7	1	84.35	1	35.66	1	16.65	1	18.15	1
scaffold_3/1122144-1122577	141.67	1	109.21	1	242.58	1	66.37	1	25.04	1	24.71	1
scaffold_3/1130894-1131080	88.24	1	53.32	1	52.65	1	67.94	1	12.4	1	12.56	1
scaffold_3/1142121-1142864	698.49	-0.66	1113.4	-0.54	112.97	0.81	1.83	-0.69	19.65	-0.78	1802.59	-0.74
scaffold_3/1159352-1159403	56.97	1	40.89	1	61.94	1	29.65	1	12.64	0.98	14.42	1
scaffold_3/124858-125136	133.63	-0.95	338.17	-0.98	3.83	0.47	1.41	-1	15.21	-1	1266.35	-0.98
scaffold_3/1264629-1266775	87.35	1	47.61	1	113.65	1	43.45	1	16.36	0.99	19.73	0.99
scaffold_3/1273720-1274159	116.49	1	38.4	1	62.62	1	9.58	1	0.48	1	1.9	1
scaffold_3/1284618-1285148	464.59	1	233.59	1	349.27	1	160.39	1	58.22	1	89.52	0.98
scaffold_3/1286663-1288146	99.93	1	95.18	0.99	135.72	1	42.24	0.99	15.41	1	17.91	1
scaffold_3/1288206-1288596	69.02	1	38.68	1	52.4	1	12.97	1	4.79	1	4.31	1
scaffold_3/135831-135979	69.71	1	55.81	1	95.85	1	21.99	1	8.63	1	10.53	1
scaffold_3/136174-136288	61.14	1	36.88	1	61.09	1	9.3	1	3.95	1	4.82	1
scaffold_3/1403587-1403798	188.98	1	124.05	1	175.47	1	189.78	1	41.15	0.99	50.35	1
scaffold_3/1415580-1416074	58.59	1	25.42	1	52.14	1	21	1	2.28	1	8.12	1
scaffold_3/1417307-1418995	369.51	1	268.96	1	497.01	1	222.62	0.99	70.2	0.99	68.65	1
scaffold_3/1419586-1420132	840.23	1	706.72	1	829.41	1	143.2	1	42.41	1	57.48	1
scaffold_3/1530207-1530627	57.59	1	87.07	1	242.86	1	66.88	1	12.06	1	27.3	1
scaffold_3/1550075-1550546	121.36	1	143.67	1	314.51	1	85.11	1	22.16	1	47.52	0.99
scaffold_3/155187-155833	136.18	-0.67	192.57	-0.67	5.62	-0.82	0.14	1	6.83	-0.82	400.46	-0.83
scaffold_3/1568634-1569944	67.63	1	40.24	1	66.2	1	29.32	0.98	7.07	0.97	9.58	0.97
scaffold_3/1574919-1575739	352.72	-0.6	559.47	-0.7	28.37	-0.35	0.85	-1	12.1	-0.52	1077.03	-0.63
scaffold_3/1576827-1577282	216.08	-0.73	216.26	-0.57	43.11	0.46	1.08	0.4	3.92	-0.2	321.34	-0.33
scaffold_3/1624239-1624658	103.99	1	139.52	0.99	126.27	1	65.19	1	23.36	1	26.1	1
scaffold_3/1639096-1640480	511.15	1	470.37	1	923.99	1	334.49	1	146.1	1	121	0.99
scaffold_3/1704439-1705752	189.56	-0.79	281.53	-0.8	16.87	-0.3	0.99	-0.14	7.67	-0.88	640.66	-0.87
scaffold_3/1773072-1773274	134.46	1	70.49	1	147.74	1	51.46	1	12.82	1	19.68	1
scaffold_3/1783458-1784549	279.07	-0.92	411.38	-0.92	6.9	-0.11	0.56	-1	3.65	-0.68	426.47	-0.74
scaffold_3/178948-179643	142.33	1	225.33	1	303.2	1	88.97	1	21.51	1	33.56	1
scaffold_3/1838134-1839573	794.6	0.46	1566.78	0.54	61.34	0.39	3.38	0.5	20.6	0.3	2362.29	0.4
scaffold_3/2064022-2064394	91.48	1	58.29	1	132.91	1	45.53	0.99	12.58	1	25.76	1
scaffold_3/2179529-2179845	84.18	0.17	115.48	0.07	17.13	0.94	0.99	-0.25	3.47	-0.17	359.48	-0.26
scaffold_3/2223334-2224725	82.28	0.99	96.17	0.97	235.28	0.97	51.26	0.97	8.72	0.95	30.9	0.98
scaffold_3/223382-223677	62.53	1	39.23	1	61.6	0.98	28.12	0.99	17.49	1	12.18	1
scaffold_3/2304379-2304432	248.39	1	288.71	1	546.72	1	100.85	1	27.55	1	64.9	1
scaffold_3/2368958-2370289	85.69	-0.19	130.96	-0.23	17.89	-0.23	0.28	0	2.4	-0.3	221.93	0.1
scaffold_3/2410408-2410896	135.48	1	116.04	1	187.1	1	39.04	1	21.2	1	19.6	1
scaffold_3/2486300-2486785	132.7	1	92.28	1	244.86	1	50.6	1	13.66	1	21.13	1
scaffold_3/2502239-2502569	82.45	1	96.97	1	161.28	1	19.73	1	9.34	1	12.94	1
scaffold_3/2508688-2508810	252.44	1	94.76	1	125.75	1	83.72	1	28.99	1	39.21	1
scaffold_3/2529428-2529670	156.79	1	58.29	1	121.92	1	48.63	1	20.6	1	25.12	1
scaffold_3/2559881-2560141	63.92	1	46.69	1	78.72	1	16.91	1	8.51	0.97	10.53	1
scaffold_3/2616087-2616539	66.7	1	67.69	1	150.55	1	105.99	1	16.41	1	13.96	0.98
scaffold_3/2643999-2644281	69.94	1	53.87	1	67.22	1	17.48	1	5.15	1	5.58	1
scaffold_3/2644858-2645311	76.66	1	111.34	1	119.11	1	46.09	1	10.06	1	20.05	1
scaffold_3/2703221-2706571	279.23	-0.25	503.38	-0.3	48.82	0.19	0.14	0	11.86	-0.46	871.98	-0.33
scaffold_3/2832513-2833293	353.3	-0.73	448.12	-0.54	27.35	-0.1	2.4	0.65	12.28	-0.51	983.07	-0.48
scaffold_3/2835438-2836250	54.19	0.3	77.36	-0.14	16.87	0.79	0.28	0	1.2	-0.6	185.39	-0.4
scaffold_3/2863938-2866154	290.65	1	269.37	1	451.13	1	333.97	0.99	67.62	0.99	137.36	1
scaffold_3/2882112-2882763	176.91	1	120.49	1	281.32	1	72.29	1	21.99	1	34.62	1
scaffold_3/2976627-2977100	116.15	1	132.89	1	192.34	1	92.6	1	20.42	0.95	35.66	1
scaffold_3/2977869-2978451	56.97	1	28.46	1	56.74	1	33.47	0.99	9.82	0.98	10.66	1
scaffold_3/3094944-3095258	54.89	1	20.44	1	26.58	1	28.96	1	12.94	1	16.24	0.98
scaffold_3/3108420-3108834	133.86	1	125.43	1	163.33	1	27.27	0.99	6.17	1	19.67	1
scaffold_3/3109712-3110169	50.37	1	27.08	1	66.97	1	19.17	0.97	5.27	1	8.76	1
scaffold_3/3150334-3150771	167.91	0.82	235.67	0.59	39.87	0.85	0.56	0.5	5.51	0.57	438.66	0.53
scaffold_3/3220687-3220836	72.26	1	63.82	1	70.29	1	26.22	1	12.22	1	12.94	1
scaffold_3/3257954-3258378	333.96	0.79	353.64	0.49	76.93	0.95	2.96	0.81	5.51	0.39	616.62	0.41
scaffold_3/3283000-3283925	65.54	1	55.53	1	149.01	1	36.65	1	14.5	0.98	27.28	0.99
scaffold_3/3320717-3321708	114.41	0.99	62.99	0.96	118.34	1	73.71	1	25.4	0.98	31.98	1
scaffold_3/3438701-3440037	123.21	1	89.24	1	147.22	1	75.41	0.99	23.88	0.99	32.74	0.99
scaffold_3/3519451-3520227	202.65	1	178.48	1	217.51	1	16.98	1	5.87	1	13.7	1
scaffold_3/3545730-3546675	52.46	1	37.67	1	54.83	0.97	54.94	1	11.53	1	20.11	1
scaffold_3/3643147-3643280	62.3	1	44.48	1	37.06	1	10.85	1	5.87	1	5.71	1
scaffold_3/3754247-3754575	78.97	1	70.45	1	89.84	1	26.78	1	9.7	1	8.57	1
scaffold_3/3803083-3805016	61.85	1	49.04	1	132.99	1	32.99	0.96	4.96	1	15.71	1
scaffold_3/3808160-3808595	88.88	1	71.21	1	106.12	1	58.88	1	16.05	1	20.3	1
scaffold_3/3824577-3824744	58.13	1	55.26	1	65.69	1	31.71	1	14.5	1	10.02	1
scaffold_3/3941319-3941570	190.14	-0.52	370.49	-0.4	32.21	-0.65	0.7	-0.6	5.51	-0.13	580.9	-0.06
scaffold_3/3944931-3946069	182.27	1	299.76	1	554.14	1	108.95	0.99	20.13	0.99	47.58	0.99
scaffold_3/3980645-3980889	7718.84	-0.99	11993	-0.99	35.53	-0.93	4.16	-0.93	112901	-1	1614.35	-0.99
scaffold_3/3980953-3981152	538.69	-0.99	675.78	-0.95	1.79	-0.71	0.42	-0.33	2364.49	-0.99	124.48	-0.98
scaffold_3/4069661-4070267	1042.3	1	852.18	1	1523.49	1	190.63	1	9.94	1	142.24	1
scaffold_3/4070523-4071493	94.95	0.99	79.43	1	166.91	1	53.63	1	3.29	1	30.2	1
scaffold_3/4117638-4117778	56.51	1	41.72	1	51.12	1	8.88	1	2.52	1	4.57	1
scaffold_3/4122213-4125134	288.96	1	293.17	1	575.61	1	270.09	1	36.44	1	110.23	1
scaffold_3/414428-415607	77.82	1	92.83	1	146.84	1	61.1	1	5.93	0.96	25.06	0.97
scaffold_3/4148254-4148444	129	1	206.38	1	474.9	1	118.11	1	26.47	1	68.01	1
scaffold_3/4165338-4165634	633.99	1	718.89	1	1085.12	1	249.56	1	79.33	1	89.17	1
scaffold_3/4171656-4172326	275.6	1	356.68	1	996.57	1	170.68	1	15.03	0.96	137.04	1
scaffold_3/4270635-4271049	62.99	1	86.61	1	261.22	1	53.7	0.99	4.79	1	25.38	1
scaffold_3/4296474-4296740	129.11	1	95.45	1	121.28	1	24.1	1	7.19	1	10.79	1
scaffold_3/432852-433193	66.93	1	102.22	1	276.81	1	46.65	1	5.03	1	12.94	1
scaffold_3/433252-433732	676.61	1	601.74	1	1861.13	1	262.02	1	22.16	1	90.15	1
scaffold_3/433787-433976	81.75	1	150.85	1	353.24	1	36.15	1	2.99	1	15.73	1
scaffold_3/434035-434888	479	0.99	530.87	0.99	1479.27	0.99	293.38	0.99	24.26	1	90.95	1
scaffold_3/4413703-4414550	57.7	1	47.07	1	95.22	0.99	28.9	0.97	9.98	0.98	10.24	0.98
scaffold_3/4457807-4458517	73.07	1	37.2	1	70.36	1	23.83	1	7.9	1	10.42	1
scaffold_3/4485987-4486338	58.25	1	53.6	1	180.2	1	37.28	1	10.3	1	22.27	1
scaffold_3/4533270-4533629	81.06	-0.77	96.42	-0.22	11.25	0.23	0.42	-1	1.8	0.07	207.46	-0.08
scaffold_3/4582396-4582609	136.41	1	85.92	1	134.44	1	122.27	1	26.95	1	42.63	1
scaffold_3/4614063-4614312	147.99	-0.98	154.22	-0.93	2.81	-1	0.3	-1	3.95	-1	430.66	-0.96
scaffold_3/4629093-4629267	76.89	1	44.48	1	75.4	1	14.24	1	7.43	1	11.04	1
scaffold_3/4632773-4632868	234.14	1	189.25	1	525.76	1	80.34	1	37.38	1	49.11	1
scaffold_3/4670515-4670911	85.69	1	52.77	1	76.93	1	12.83	1	6.83	1	8.25	1
scaffold_3/4670966-4671388	139.65	1	93.52	1	193.49	1	53.56	1	23.96	1	22.46	1
scaffold_3/4675739-4675889	364.99	1	288.16	1	442.44	1	149.05	1	38.27	1	59	1
scaffold_3/467623-469766	833.53	1	623.84	1	882.83	1	318.94	0.99	99.38	0.99	81.86	1
scaffold_3/4687184-4687576	173.93	1	77.63	0.99	123.07	1	99.51	0.99	56.1	1	40.51	0.99
scaffold_3/4753679-4754341	98.78	1	59.4	1	86.14	1	27.06	1	9.64	1	17.26	1
scaffold_3/4845995-4846174	56.05	1	82.88	1	84.6	1	25.09	1	8.63	1	8.12	1
scaffold_3/4850144-4850342	52.11	1	31.5	1	62.62	1	32.7	1	11.2	1	13.58	1
scaffold_3/4863904-4865026	100.51	1	119.91	1	135.98	1	52.57	1	11.82	1	22.84	1
scaffold_3/56812-57319	127.84	1	192.43	1	388.25	1	102.75	1	17.49	1	43.97	1
scaffold_3/658259-658626	61.6	1	26.8	1	61.09	1	56.38	1	13.42	1	13.32	0.98
scaffold_3/668768-668985	506.73	1	201.13	1	633.12	1	126.57	1	12.46	1	51.01	1
scaffold_3/669048-669580	56.55	1	30.67	0.98	90.06	1	54.55	1	4.67	1	20.07	1
scaffold_3/797557-798333	71.79	1	54.7	1	94.27	1	47.62	1	13.78	1	14.66	1
scaffold_3/803104-803421	176.71	1	135.38	1	228.25	1	89.92	1	21.08	1	35.66	1
scaffold_3/835093-835143	168.6	1	92.83	1	157.7	1	111.63	1	30.55	1	36.54	1
scaffold_3/868466-869020	154.24	1	99.32	0.99	162.94	1	74.77	1	17.61	1	25	1
scaffold_3/869087-869788	291.58	1	238.15	1	282.31	1	124.25	1	26.29	0.99	68.39	1
scaffold_3/877162-877947	67.86	0.01	78.19	-0.05	3.32	-0.53	0.85	0.33	1.68	-0.2	219.01	0.12
scaffold_3/887762-888202	175.09	-0.51	214.95	-0.39	5.62	-0.27	0.28	1	4.55	-0.53	358.21	-0.56
scaffold_3/893194-894998	65.77	1	62.16	1	130.35	1	44.82	0.93	11.02	0.8	21.57	0.94
scaffold_3/942165-942452	54.19	-0.62	69.21	-0.67	3.83	-0.6	0.92	0.14	1.92	-0.5	154.61	-0.4
scaffold_3/942512-942677	376.57	0.4	304.18	0.25	17.13	-0.04	0.56	0	5.15	-0.02	514.79	-0.36
scaffold_3/948885-949462	111.86	1	59.68	1	122.39	1	50.22	1	13.3	0.95	17.45	1
scaffold_4/1047397-1047798	166.29	1	66.03	1	181.99	1	69.49	1	24.2	1	46.95	1
scaffold_4/1057243-1057437	83.37	1	161.07	1	278.6	1	53.7	1	21.8	1	20.43	1
scaffold_4/1057715-1058368	90.79	1	69.62	1	102.49	1	34.39	1	12.7	1	10.28	0.98
scaffold_4/1112288-1112426	58.01	1	67.14	1	74.76	1	9.58	1	7.91	1	6.34	1
scaffold_4/1181214-1181964	93.79	1	175.7	1	295.21	1	64.81	1	17.62	1	25.27	1
scaffold_4/1222832-1223099	159.57	1	184.83	1	253.3	1	108.95	1	25.88	1	34.01	1
scaffold_4/1235361-1235439	131.78	1	119.91	1	198.34	1	109.73	1	25.52	1	43.08	1
scaffold_4/1252257-1253194	156.33	1	65.2	1	78.21	1	9.02	1	5.51	0.96	6.34	1
scaffold_4/1371198-1371509	65.54	1	82.61	1	148.76	1	52.57	1	16.17	1	15.1	1
scaffold_4/1399924-1400777	88.71	1	61.7	0.99	111.55	0.99	66.23	1	34.82	1	20.85	0.99
scaffold_4/1408199-1409208	168.3	1	113.03	1	200.5	1	155.2	1	29.71	1	49.56	1
scaffold_4/1419174-1419440	975.25	1	1295.75	1	2117.88	1	812.55	1	158.61	1	450.33	1
scaffold_4/1448262-1448551	94.84	1	115.62	1	195.92	1	48.77	1	23.3	1	20.18	1
scaffold_4/1476634-1477442	727.21	1	673.71	1	1171.15	1	411.91	1	56.6	0.99	168.25	1
scaffold_4/1481631-1482528	62.76	1	41.99	1	76.17	1	44.4	1	12.04	1	18.02	1
scaffold_4/1660738-1661328	302.11	0.99	230.87	1	394.48	0.99	194.91	0.99	59.31	0.98	64.04	0.98
scaffold_4/1747102-1747278	59.52	1	53.32	1	86.78	1	26.07	1	8.09	1	12.56	1
scaffold_4/1747335-1747879	151.7	1	135.56	1	247.46	1	43.69	1	12.5	1	10.55	1
scaffold_4/1802624-1803151	77.35	1	90.9	1	181.99	1	25.79	1	5.87	0.96	11.67	1
scaffold_4/1803454-1805685	73.43	1	81.38	1	135.89	1	52.16	1	11.33	0.96	21.85	1
scaffold_4/1961510-1962030	54.39	0.99	30.08	1	43.42	1	15.99	0.97	6.19	0.93	6.24	1
scaffold_4/2008612-2008775	65.31	1	59.95	1	151.06	1	36.65	1	4.91	1	13.07	1
scaffold_4/2067164-2067348	332.57	1	235.39	1	440.39	1	30.44	1	6.95	1	16.37	1
scaffold_4/2104350-2105816	65.2	0.65	38.99	0.89	76.18	0.99	40.27	0.55	10.21	0.57	22.53	0.45
scaffold_4/2181662-2181994	93.56	1	107.06	1	92.78	1	47.64	1	14.26	1	16.62	1
scaffold_4/2219129-2219407	90.09	1	46.83	1	61.6	1	40.45	1	15.27	1	17.83	1
scaffold_4/2305042-2305725	122.28	0.99	110.51	0.99	221.09	1	77.66	1	24.68	0.98	38.95	0.99
scaffold_4/2316298-2316544	72.95	1	84.27	1	134.7	1	34.81	1	6.71	1	9.52	1
scaffold_4/2405735-2408447	54.19	1	33.98	1	53.42	1	27.13	1	11.74	1	11.62	0.98
scaffold_4/2414137-2415705	122.75	1	122.12	1	181.22	1	95.35	1	27.43	0.98	42.57	1
scaffold_4/2430874-2431477	220.02	0.51	413.87	0.02	49.07	0.31	28.33	1	9.82	0.56	326.99	-0.14
scaffold_4/2473055-2473493	80.6	0.69	113.27	0.47	2.81	1	0.42	0.33	2.88	0.42	183.35	0.1
scaffold_4/2531623-2532565	90.98	1	89.24	1	92.14	1	65.61	1	12.62	1	26.14	1
scaffold_4/2534266-2534337	122.05	1	77.63	1	131.12	1	105.43	1	19.47	1	44.16	1
scaffold_4/2558370-2558802	204.96	1	151.4	1	236.68	1	34.81	1	8.27	1	15.1	1
scaffold_4/2592958-2594773	68.32	1	86.2	1	147.22	1	12.47	1	0.84	1	8.63	1
scaffold_4/261021-263098	65.22	0.98	77.36	0.99	48.5	1	18.05	0.98	2.81	0.76	4.49	0.93
scaffold_4/263791-264100	71.14	1	75.47	1	77.3	1	41.92	1	9.78	0.98	17.3	1
scaffold_4/2691550-2694653	316.82	1	283.6	1	314.9	1	204.23	1	94.46	1	73.66	1
scaffold_4/2695491-2695745	56.74	1	56.91	1	67.22	1	24.81	1	11.86	1	12.82	1
scaffold_4/2784603-2787764	216.14	0.99	139.16	1	273.87	0.99	148.75	0.98	52.55	0.96	71.41	0.98
scaffold_4/2792271-2793136	87.31	1	60.78	1	135.85	1	46.86	1	18.15	1	26.77	1
scaffold_4/2867602-2867899	128.04	1	121.84	1	255.84	1	46.08	1	14.98	1	16.69	1
scaffold_4/2940973-2941407	115.33	-0.53	144.49	-0.54	6.39	-0.52	0.56	0	4.79	-0.5	290.07	-0.69
scaffold_4/2942169-2942519	191.99	-1	146.98	-0.97	17.13	-1	0	0	2.76	-0.91	180.44	-0.96
scaffold_4/315603-316078	146.6	1	111.89	1	323.08	1	35.45	0.98	6.95	0.86	17.26	0.94
scaffold_4/3190387-3191628	68.32	0.38	33.71	0.95	74.25	0.95	38.62	0.98	11.98	0.96	18.53	0.99
scaffold_4/3207902-3208330	242.31	0.99	441.06	1	24.15	1	6.48	0.99	6.3	0.97	569.4	0.98
scaffold_4/3208386-3208890	57.32	-0.71	84.8	-0.78	3.92	-0.2	1.01	0.04	3.95	-0.86	311.29	-0.9
scaffold_4/3278517-3278735	396.95	1	444.26	1	754.27	1	169.2	1	50.31	1	61.67	1
scaffold_4/3288040-3288674	102.94	1	81.82	1	134.04	1	44.51	0.99	15.86	0.99	22.48	1
scaffold_4/3310858-3311846	114.52	1	50.01	1	60.34	0.94	56.44	0.8	18.36	0.67	18.49	0.86
scaffold_4/3381827-3384115	109.54	1	51.39	1	152.34	1	75.48	0.99	24.92	1	26.65	0.99
scaffold_4/3404947-3405505	65.08	1	60.51	1	94.57	1	13.95	1	7.43	1	7.99	1
scaffold_4/3482338-3483366	107.69	-0.95	138.83	-0.93	5.84	-0.89	1.69	-0.47	5.23	-0.94	537.33	-0.95
scaffold_4/3488671-3489699	107.69	-0.95	138.83	-0.93	5.84	-0.89	1.69	-0.47	5.23	-0.94	537.33	-0.95
scaffold_4/3682880-3683403	127.15	0.98	165.21	1	430.94	1	17.05	0.97	2.88	0.84	8.37	1
scaffold_4/3683796-3684000	53.08	1	45.4	1	59.68	1	19.27	0.99	5.79	1	7.77	1
scaffold_4/3684022-3684981	153.66	1	90.07	1	201.75	1	46.44	0.99	12.04	1	14.66	1
scaffold_4/3749348-3749825	151.46	1	132.34	1	320.52	1	43.69	1	13.18	1	23.6	1
scaffold_4/3749994-3750330	364.42	1	356.12	1	700.21	1	170.68	1	42.59	1	87.62	1
scaffold_4/3794144-3795017	56.74	1	26.52	1	67.22	1	30.09	1	9.82	1	13.45	1
scaffold_4/3843333-3844379	469.68	-0.77	641.93	-0.71	21.98	-0.07	0.7	-0.2	8.03	-0.82	750.61	-0.68
scaffold_4/3918917-3919131	377.04	1	450.06	1	764.24	1	184	1	55.64	1	68.94	1
scaffold_4/3942034-3943044	340.99	1	177.37	1	290.2	1	100.25	0.99	34.05	0.99	49.71	1
scaffold_4/3972605-3973147	78.74	1	77.91	0.99	115.53	1	80.79	1	11.5	1	40.04	1
scaffold_4/3982859-3984071	263.52	1	369.75	1	574.07	1	266.17	1	57.28	1	95.67	1
scaffold_4/3984137-3984626	147.53	1	84.54	1	118.34	1	41.01	1	10.54	1	21.19	1
scaffold_4/4081436-4081756	77.24	-0.85	124.46	-0.69	8.18	0.31	0.28	0	5.39	-1	526.27	-0.95
scaffold_4/4081808-4082279	97.27	-0.85	157.2	-0.88	8.95	-0.37	0.42	-1	4.43	-0.95	370.26	-0.91
scaffold_4/4088671-4089897	157.14	1	92.83	1	172.78	1	63.28	1	24.7	1	31.98	0.98
scaffold_4/4101576-4101936	56.28	1	78.19	1	120.13	1	23.19	1	5.87	1	16.11	1
scaffold_4/4157923-4158807	75.8	0.98	132.89	1	217.26	1	41.51	1	11.26	0.98	19.92	1
scaffold_4/4187742-4188623	54.42	0.98	29.56	1	38.08	1	20.01	0.97	7.13	0.93	7.36	0.93
scaffold_4/4254335-4254765	57.55	0.7	43.24	0.59	6.77	0.86	0.63	0.67	1.92	0.64	138.44	0.42
scaffold_4/44011-44666	1633.1	-0.77	1228.34	-0.55	141.86	0.08	9.02	-0.12	23.96	-0.63	2370.67	-0.68
scaffold_4/46056-46615	163.04	-0.69	272.96	-0.78	11.5	-0.29	0.28	0	5.75	-0.92	439.42	-0.8
scaffold_4/476836-477179	118.58	1	55.26	1	89.2	1	28.19	1	8.86	1	13.07	1
scaffold_4/489116-489933	129.09	0.99	76.18	0.97	154.4	1	52.31	0.97	6.11	0.8	31.41	0.98
scaffold_4/574133-574320	295.05	1	274.9	1	356.81	1	65.4	1	23.84	1	36.16	1
scaffold_4/60738-61170	79.9	1	88.13	1	124.05	1	56.12	1	17.13	1	23.01	1
scaffold_4/608730-609057	77.89	1	90.02	1	148.74	0.99	52.23	0.97	8.13	0.89	18.69	0.99
scaffold_4/652566-652815	59.87	1	13.68	1	55.59	1	29.88	1	13.48	1	14.4	1
scaffold_4/713508-714012	110.24	-0.98	184.97	-0.99	3.07	-0.86	0.14	-1	3.35	-0.94	274.59	-0.98
scaffold_4/714079-715358	244.33	0.58	382.78	0.66	16.1	0.72	1.62	0.33	8.33	0.38	673.78	0.39
scaffold_4/771558-772868	131.66	0.98	153.06	0.98	178.66	0.9	44.54	0.94	16.17	0.97	21.57	0.85
scaffold_4/773260-774591	144.57	0.99	161.76	1	367.04	1	194.2	1	20.01	1	147.57	1
scaffold_4/776350-776959	435.08	1	177.23	1	600.22	1	74.16	1	9.14	1	60.65	1
scaffold_4/871849-872545	131.97	-0.86	190.63	-0.83	6.26	-0.29	0.07	-1	2.82	-0.7	317.75	-0.72
scaffold_4/918486-919696	85.69	1	61.7	0.99	58.92	1	65.68	1	28.39	0.99	19.01	0.99
scaffold_4/98233-98744	159.45	-0.8	258.32	-0.81	15.59	-0.44	0.85	-0.33	7.31	-0.87	662.42	-0.88
scaffold_4/983106-985686	90.61	-0.59	111.8	-0.51	2.47	0.16	2.18	0.38	3.11	-0.31	130.29	-0.87
scaffold_5/1007347-1007690	55.35	1	50.01	1	126.27	1	25.93	1	6.59	1	13.89	1
scaffold_5/1007905-1008033	59.52	1	53.87	1	128.05	1	53.28	1	11.86	1	21.06	1
scaffold_5/1078207-1078423	406.45	-0.98	1181.92	-0.99	1.28	-0.2	0.99	-0.14	5249.97	-0.99	61.92	-0.98
scaffold_5/1120412-1121026	115.86	-0.6	127.83	-0.76	18.92	0.75	10.85	0.98	6.74	0.74	233.21	-0.63
scaffold_5/1163466-1167005	114.97	1	112.33	0.99	161.95	1	150.12	1	27.28	0.98	36.52	0.97
scaffold_5/1190770-1191306	109.78	1	116.04	1	152.59	1	41.72	0.99	15.81	1	23.73	1
scaffold_5/1192022-1192380	151.23	1	117.14	1	166.14	1	52.57	0.99	8.63	1	20.56	1
scaffold_5/1225644-1227101	625.54	0.63	615.69	0.6	39.75	0.85	6.62	0.96	11.74	0.56	825.54	0.41
scaffold_5/1232933-1233287	102.37	-1	211.63	-1	15.59	-1	0.42	-1	7.91	-0.97	673.59	-1
scaffold_5/126745-127250	128.19	1	166.32	1	295.98	1	69.06	1	8.92	1	45.55	1
scaffold_5/1385520-1386187	593.81	-0.9	667.21	-0.92	17.89	-0.57	0.85	0.67	12.34	-0.92	1086.3	-0.92
scaffold_5/1386278-1386946	141.27	-0.69	328.77	-0.75	11.76	0.26	1.41	-0.8	8.51	-0.83	736.85	-0.83
scaffold_5/1416124-1416928	110.47	1	48.9	1	102.24	0.99	35.52	0.98	14.97	1	13.07	1
scaffold_5/1533459-1534490	71.33	0.93	66.31	0.84	1.66	1	3.95	0.86	5.99	0.86	173.71	1
scaffold_5/1644202-1644411	50.26	1	32.88	1	58.4	1	17.41	1	3.23	1	12.44	1
scaffold_5/1680819-1681389	747.82	1	794.85	1	1168.08	1	373.08	1	99.61	1	137.23	1
scaffold_5/1703889-1704440	124.56	0.28	192.36	0.24	31.06	0.86	4.2	0.44	6.83	-0.17	565.16	-0.27
scaffold_5/1705057-1705938	90.09	0.43	187.59	0.56	7.41	0.1	1.97	-0.14	4.91	0.9	446.65	0.76
scaffold_5/1765470-1765898	69.71	1	23.76	1	35.78	1	21.28	1	6.83	1	9.52	1
scaffold_5/1777528-1778360	51.99	1	43.56	1	73.02	1	38.02	1	12.76	1	13.81	1
scaffold_5/1783237-1783640	60.68	1	56.91	1	96.36	1	9.58	1	7.67	1	7.49	1
scaffold_5/1783703-1784287	345.42	1	430.44	1	703.15	1	71.74	1	56.54	1	63.06	1
scaffold_5/1784359-1784758	93.1	1	47.24	1	103.77	1	12.26	0.98	10.78	1	13.58	0.96
scaffold_5/1784832-1785233	181.46	1	183.68	1	291.76	1	18.32	1	16.83	1	19.56	1
scaffold_5/1928037-1928308	93.33	1	225.17	1	257.39	1	47.64	1	7.91	1	15.61	1
scaffold_5/1952247-1953638	70.41	1	56.08	1	81.02	1	15.22	1	3.47	0.93	5.96	1
scaffold_5/1978007-1978267	53.62	1	27	1	57.58	1	38.58	1	11.37	0.98	15.4	1
scaffold_5/2082657-2083167	82.22	1	54.43	1	82.56	1	21.71	1	9.82	1	8.25	1
scaffold_5/2129127-2129825	64.5	1	48.07	1	103.52	1	38.97	1	11.92	1	18.89	1
scaffold_5/2237632-2239321	76.05	1	117.18	1	130.85	1	78.8	1	12.23	1	24.29	1
scaffold_5/2429021-2429410	80.94	1	39.23	1	107.86	1	34.81	1	10.12	1	16.18	1
scaffold_5/2511750-2512073	186.13	-0.97	229.27	-0.89	8.69	-0.29	0.28	-1	9.6	-1	639.33	-0.97
scaffold_5/2584445-2584874	68.67	1	52.35	1	62.37	1	42.64	1	11.88	1	20.95	1
scaffold_5/2605783-2606079	795.07	1	452.68	1	633.37	1	515.58	1	149.32	1	270.72	1
scaffold_5/2626372-2627244	203.34	1	230.69	1	546.98	1	31.57	0.99	16.77	0.99	23.47	1
scaffold_5/2699501-2699929	241.92	0.99	441.52	1	24.15	1	6.48	0.99	6.34	0.97	562.59	0.98
scaffold_5/2699985-2700489	57.4	-0.71	86	-0.79	3.92	-0.2	1.01	0.04	3.95	-0.86	310.87	-0.9
scaffold_5/2791759-2792121	625.31	-1	740.01	-0.99	9.2	-0.94	0.85	-1	10.36	-1	1223.21	-0.99
scaffold_5/2811886-2812243	186.2	1	393.28	1	603.72	1	180.27	1	44.44	0.99	64.08	1
scaffold_5/2858301-2858848	63.23	1	36.13	0.97	102.24	0.99	52.64	1	12.94	1	14.4	1
scaffold_5/2986709-2988316	82.22	1	54.43	0.99	62.37	1	22.55	0.96	20.78	0.98	13.32	1
scaffold_5/3036564-3036673	68.78	1	48.9	1	68.24	1	22.97	1	7.43	1	14.34	1
scaffold_5/3051459-3052942	121.82	1	138	1	164.22	1	32.06	0.98	8.51	1	13.2	0.98
scaffold_5/3159770-3160231	58.17	1	51.3	1	95	1	44.58	1	18.76	1	14.42	0.99
scaffold_5/3202511-3203296	75.27	1	42.27	1	93.04	1	30.02	0.99	8.15	0.97	14.21	1
scaffold_5/386365-387234	1380.77	1	1286.08	1	1984.46	1	642.85	1	202.57	1	229.54	1
scaffold_5/410067-410504	89.16	1	59.4	1	169.72	1	40.1	0.99	11.98	0.98	17.51	0.99
scaffold_5/437258-437668	53.04	1	51.39	1	84.09	1	36.93	1	8.39	1	15.73	1
scaffold_5/461882-462748	111.51	0.98	103.33	0.99	224.67	1	112.69	0.98	10.7	0.89	75.82	1
scaffold_5/462830-463557	89.16	0.98	135.79	1	255.98	1	122.95	0.99	11.56	0.94	96.44	0.99
scaffold_5/466020-468296	172.19	1	151.12	1	271.32	1	99.67	1	33.72	1	45.81	1
scaffold_5/490450-492055	1445.27	1	1815.98	1	2080.52	1	811.32	1	228.46	1	313.46	1
scaffold_5/579078-579439	116.72	-0.42	260.53	-0.59	12.78	0.2	0.85	0.67	7.79	-0.6	652.84	-0.54
scaffold_5/663800-664020	138.26	1	113.83	1	191.19	1	96.83	1	25.88	1	41.49	1
scaffold_5/671457-672308	66.35	-0.86	264.98	-0.95	5	-0.48	0.99	0.42	2.06	-0.47	138.52	-0.77
scaffold_5/706062-706482	77.35	1	106.09	1	149.01	1	57.15	1	17.91	1	24.81	1
scaffold_5/728348-729718	53.5	0.98	49.73	0.98	111.95	1	41.86	1	10.18	1	19.6	1
scaffold_5/729937-730268	101.09	1	55.53	1	89.03	1	11.75	1	3.11	1	5.71	0.91
scaffold_5/73419-73995	54.86	1	49.36	1	88.37	0.99	41.44	0.98	3.28	0.75	10.47	1
scaffold_5/770918-771475	452.31	-0.45	891.55	-0.46	63.64	-0.07	1.97	0	17.49	-0.34	1848.84	-0.4
scaffold_5/78168-78305	59.98	1	54.15	1	86.14	1	48.77	1	13.18	1	26.01	1
scaffold_5/815750-816240	119.43	1	54.43	1	129.08	1	27.95	0.99	4.97	1	14.59	0.98
scaffold_5/8429-8672	103.29	1	109.68	1	137.51	1	46.51	1	14.73	1	17.95	0.99
scaffold_5/974886-975284	51.52	0.07	43.56	0.07	4.03	1	18.17	0.94	4.48	0.06	366.87	-0.84
scaffold_5/975873-976423	67.67	0.27	92.42	0.06	7.33	0.71	2.66	0.8	2.62	-0.15	179.78	-0.71
scaffold_6/1031039-1031890	86.62	-0.78	187.32	-0.76	4.35	-0.88	0.85	0.33	4.79	-0.4	358.33	-0.68
scaffold_6/1084491-1085381	61.26	1	21.83	1	58.02	1	22.41	1	7.79	0.97	8.63	1
scaffold_6/1123733-1124161	241.69	0.99	440.23	1	24.15	1	6.48	0.99	6.06	0.97	553.25	0.99
scaffold_6/1124217-1124721	57.4	-0.71	86	-0.79	3.92	-0.2	1.01	0.04	3.95	-0.86	310.87	-0.9
scaffold_6/1151715-1153553	92.64	1	67.96	1	125.75	1	66.24	0.99	18.81	0.96	24.34	0.98
scaffold_6/1155137-1155291	140.12	1	109.96	1	191.31	1	38.62	1	9.16	1	16.75	1
scaffold_6/117553-120449	79.84	-0.65	104.57	-0.38	1.96	0.16	1.53	0.28	3.25	-0.21	113.99	-0.86
scaffold_6/1241223-1241662	125.76	-0.76	237.6	-0.9	5.88	-0.3	0.14	-1	4.07	-0.88	445.38	-0.78
scaffold_6/1280513-1281396	161.65	1	169.36	1	362.44	1	83.02	1	19.53	1	36.29	1
scaffold_6/1303485-1304195	109.78	1	97.53	1	148.25	1	36.22	1	10.9	1	11.67	1
scaffold_6/1408981-1409119	50.49	-0.96	99.74	-0.96	0.26	-1	0.42	-1	1.92	-1	133.49	-0.97
scaffold_6/1415878-1415959	90.32	1	132.06	1	134.19	1	64.27	1	11.74	1	34.39	1
scaffold_6/1451186-1451514	61.37	1	72.66	1	89.2	1	44.82	1	11.74	0.98	16.62	1
scaffold_6/1537992-1539437	115.68	1	97.11	0.99	159.83	1	78.06	0.99	26.45	0.98	30.33	1
scaffold_6/166615-167681	56.28	1	42.55	0.99	93.17	0.99	25.04	0.86	4.91	0.51	12.12	0.86
scaffold_6/168052-170728	65.97	0.94	52.22	0.95	105.6	0.98	41.74	0.8	10.86	0.26	22.65	0.76
scaffold_6/1683288-1684699	59.06	1	44.07	1	59.55	0.99	40.24	1	14.55	1	18.97	1
scaffold_6/1695393-1695862	2013.03	-0.79	1458.06	-0.83	129.08	0.35	1.13	0	19.53	-0.85	2244.8	-0.92
scaffold_6/177828-177954	98.43	-0.99	137.86	-1	6.9	-1	0	0	0.6	-1	122.57	-0.95
scaffold_6/1802393-1802528	140.15	1	103.42	1	196.38	1	129.32	1	33.88	1	39.86	1
scaffold_6/1910377-1910660	269.35	-0.91	378.23	-0.91	5.62	-0.73	0.99	-0.43	8.74	-0.92	845.59	-0.96
scaffold_6/1929117-1930362	91.13	0.98	100.84	0.99	175.08	1	97.04	1	16.41	1	52.02	1
scaffold_6/2033515-2034074	107.69	-0.57	235.39	-0.68	23.13	0.71	0.7	0.2	9.1	-0.84	615.54	-0.77
scaffold_6/2104282-2105951	735.13	1	379.34	1	822.97	1	606.14	1	179.91	1	185.31	1
scaffold_6/2110855-2111066	478.05	1	416.31	1	843.9	1	210.69	1	80.62	1	70.28	1
scaffold_6/2161814-2161976	94.26	1	120.18	1	221.35	1	76.81	1	18.21	1	39.84	1
scaffold_6/2169946-2170141	67.24	0.29	126.72	-0.5	2.3	0.33	0.28	-1	3.71	-0.81	235.21	-0.84
scaffold_6/2170419-2171438	208.9	0.89	337.61	0.91	43.96	0.93	1.41	0.6	5.03	0.86	420.7	0.77
scaffold_6/2221355-2224078	72.45	0.99	117.81	1	192.03	0.99	77.72	0.96	17.62	0.86	34.62	0.97
scaffold_6/2299412-2299851	56.74	-0.9	79.57	-0.94	2.3	-1	0.14	-1	3.71	-1	250.1	-0.98
scaffold_6/2322068-2322643	159.8	1	158.58	1	246.65	1	58.21	1	17.37	1	21.82	1
scaffold_6/2411706-2411793	55.81	1	31.5	1	61.09	1	33.26	1	7.79	1	9.26	1
scaffold_6/2459257-2459742	55.12	1	39.23	1	109.4	1	41.09	1	10.9	1	13.55	1
scaffold_6/2503427-2503652	74.34	1	35.64	1	81.28	0.99	36.5	0.98	4.79	0.95	10.91	0.93
scaffold_6/2597012-2597659	87.08	0.99	69.35	1	112.46	1	75.26	0.99	19.83	0.96	30.07	0.98
scaffold_6/2608182-2608596	287.87	-0.49	292.3	-0.25	12.78	0.24	0.7	-0.6	5.39	-0.11	475.83	-0.12
scaffold_6/262675-263007	140.35	0.98	205.28	0.97	23.77	0.96	0.42	1	6.35	0.85	522.4	0.96
scaffold_6/2643643-2644017	178.91	1	103.6	0.99	219.09	1	115	1	25.3	1	35.34	0.99
scaffold_6/2684967-2686079	54.19	-0.83	27.35	-0.78	74.63	-0.8	20.65	-0.82	5.63	-0.74	7.74	-0.7
scaffold_6/2713097-2713201	73.88	1	48.35	1	139.81	1	13.53	1	2.99	1	3.43	1
scaffold_6/2729235-2729275	60.68	-1	18.79	-1	29.65	-0.98	4.37	-1	1.2	-1	3.05	-1
scaffold_6/2729249-2730240	105.38	0.95	56.36	0.97	105.56	0.97	54.48	0.97	20.72	0.98	21.95	0.97
scaffold_6/2756020-2756982	538.69	1	254.31	1	587.24	1	193.52	1	51.63	1	86.6	1
scaffold_6/2760005-2760624	102.13	1	96.15	1	93.68	0.99	24.1	1	11.98	1	15.92	1
scaffold_6/2835546-2835829	66.7	1	59.68	1	120.39	1	57.22	1	13.18	1	20.18	1
scaffold_6/2850865-2851197	253.83	1	79.48	0.99	257.47	1	128.4	1	48.68	1	52.11	1
scaffold_6/2858471-2859364	67.16	1	53.05	1	93.04	1	15.64	1	5.15	1	7.11	1
scaffold_6/431301-432410	66.82	-0.88	94.67	-0.91	3.96	-0.93	0.21	-0.33	1.52	-0.75	121.37	-0.87
scaffold_6/457856-458276	58.59	1	29.84	1	46.77	1	21.85	1	6.35	1	11.55	1
scaffold_6/475586-475824	56.28	1	55.81	1	98.41	1	45.67	0.99	9.7	0.98	18.65	0.99
scaffold_6/53513-55201	75.62	0.99	69.21	1	77.6	0.99	34.67	1	5.15	0.95	15.42	0.97
scaffold_6/597550-597630	151.23	1	364.14	0.98	4.86	1	0	0	5.51	1	447.54	0.99
scaffold_6/605338-605904	354.57	1	214.67	1	311.32	1	52.85	1	19.41	1	43.65	1
scaffold_6/605967-606475	84.07	1	61.06	1	97.13	1	44.54	1	9.7	1	19.41	1
scaffold_6/694894-696192	57.44	0.99	61.61	1	157.19	1	67.44	0.99	18.34	0.96	13.07	0.93
scaffold_6/763703-764469	411.68	1	327.51	1	606.58	1	137.29	0.99	10.85	1	105.44	1
scaffold_6/893699-893858	193.03	1	119.49	1	185.82	1	124.03	1	29.29	1	52.21	1
scaffold_6/926637-926769	236.92	1	233.73	1	350.68	1	179.14	1	38.45	1	59.76	1
scaffold_7/1016001-1017115	127.31	0.98	152.58	0.99	216.66	1	105.46	0.96	25.66	0.96	39.59	1
scaffold_7/1096771-1099714	67.63	0.99	60.78	1	102.75	1	44.96	1	17.37	1	15.48	0.98
scaffold_7/1155302-1155862	69.56	0.96	73.35	0.97	76.47	0.95	36.88	0.94	12.24	1	19.5	0.96
scaffold_7/1176028-1176141	89.86	1	12.43	1	49.84	1	8.88	1	1.92	1	3.17	1
scaffold_7/120965-121366	50.72	-0.33	45.03	-0.47	2.04	-1	0.28	-1	1.32	-0.27	108.24	-0.66
scaffold_7/1225911-1227697	75.5	1	34.2	0.98	99.01	1	43.45	1	9.5	1	17.06	1
scaffold_7/1275720-1276037	152.16	1	39.51	1	38.6	1	3.38	1	2.4	1	1.27	1
scaffold_7/13295-14565	69.13	1	170.19	1	105.31	1	55.53	0.99	16.65	0.99	15.23	1
scaffold_7/1394594-1395037	84.07	1	72.94	1	96.36	1	45.03	1	12.88	1	15.73	1
scaffold_7/1395096-1395487	65.96	1	52.77	1	109.46	1	45.64	1	11.18	1	14.68	1
scaffold_7/1408230-1409229	125.06	1	98.36	1	246.01	0.99	54.26	1	17.37	0.99	21.19	1
scaffold_7/1416581-1416786	222.33	1	127.36	1	119.88	1	50.81	1	11.26	1	15.35	1
scaffold_7/1417893-1418109	69.48	1	56.36	0.99	65.43	1	50.18	0.98	9.88	1	15.61	0.98
scaffold_7/1431408-1431601	65.77	1	53.32	1	104.54	1	39.39	1	11.02	1	18.4	1
scaffold_7/148386-148586	146.83	1	93.8	1	168.18	1	79.42	1	27.13	1	30.33	1
scaffold_7/1510529-1511065	54.66	1	43.65	1	97.89	1	55.67	0.99	13.06	1	20.18	1
scaffold_7/1511126-1511899	51.18	1	37.3	1	81.15	1	51.94	1	9.01	1	19.67	1
scaffold_7/1517969-1518442	99.93	1	59.4	1	156.81	1	73.15	1	14.02	1	23.98	0.99
scaffold_7/1556113-1556219	116.49	1	72.39	1	7.41	1	0	0	1.32	1	55.58	0.99
scaffold_7/1556364-1556890	503.6	-0.64	1151.53	-0.73	15.34	-0.07	1.69	-0.6	11.86	-0.72	1063.73	-0.6
scaffold_7/1557038-1557444	60.45	-0.87	107.47	-0.64	1.53	-0.67	0.56	-1	2.52	-0.71	298.44	-0.83
scaffold_7/1557627-1557731	266.33	-0.97	199.47	-0.93	4.6	-0.78	0.99	-1	3.59	-0.8	226.88	-0.91
scaffold_7/1557907-1558038	76.19	-0.68	108.03	-0.57	4.6	-0.44	0.28	-1	2.04	-0.29	164.32	-0.44
scaffold_7/1629917-1630344	113.71	1	108.3	1	233.87	1	103.59	1	27.79	0.98	45.3	0.99
scaffold_7/1684586-1684938	80.36	1	75.61	1	114.04	1	41.61	1	17.56	1	17.79	1
scaffold_7/168910-169627	121.82	-0.21	105.4	-0.13	7.41	-0.27	0.28	1	3.11	-0.08	250.86	-0.09
scaffold_7/170791-171256	85	-0.53	146.98	-0.6	4.86	0.16	0.14	1	3.47	-0.52	323.06	-0.8
scaffold_7/171315-171894	128.07	-0.41	187.46	-0.51	6.05	-0.61	1.63	-0.47	2.88	-0.65	214.99	-0.62
scaffold_7/173394-173798	64.75	0.94	73.68	0.89	0.37	1	0.24	1	1.59	1	129.6	0.86
scaffold_7/1737557-1738078	246.88	-0.86	219.09	-0.74	5.37	0.14	0.99	-0.43	3.35	-0.86	478.75	-0.78
scaffold_7/1739400-1739807	140.35	-0.31	432.65	-0.75	7.92	-0.23	0.7	-0.6	5.39	-0.64	442.46	-0.55
scaffold_7/1755384-1756112	326.82	1	271.9	0.99	431.66	1	134.85	0.99	46.42	0.94	46.4	1
scaffold_7/1792947-1793777	604.08	-0.39	700.37	-0.14	50.8	-0.57	2.87	0.38	10.09	0.32	983.39	0.22
scaffold_7/1813357-1813723	94.72	1	93.66	1	169.21	1	49.75	1	18.57	0.99	19.79	1
scaffold_7/1973243-1973846	80.36	1	101.39	1	150.55	1	32.42	1	13.06	1	13.58	1
scaffold_7/202031-203362	345.66	-0.12	442.65	-0.19	47.88	0.65	1.41	0.11	8.31	-0.24	828.78	-0.41
scaffold_7/2057932-2059147	75.96	1	41.44	1	117.83	1	64.18	1	14.97	0.98	22.33	1
scaffold_7/2122197-2124124	84.3	0.97	60.81	0.99	78.85	0.98	43.9	0.99	17.13	1	21.7	0.91
scaffold_7/2158415-2159329	59.98	1	36.61	1	69.52	1	44.89	1	13.66	1	19.92	1
scaffold_7/2167568-2168046	76.89	1	64.93	1	121.41	1	35.45	1	16.41	1	22.33	1
scaffold_7/342400-344087	122.17	1	115.48	1	228.5	1	142	1	27.25	0.99	76.05	1
scaffold_7/344784-345415	58.83	0.97	72.39	1	93.8	1	25.37	1	5.63	0.96	15.54	0.97
scaffold_7/596560-598111	90.32	1	86.48	1	142.5	1	38.22	0.99	11.67	0.96	14.55	0.97
scaffold_7/644729-645944	167.68	1	168.53	1	457.52	1	171.32	1	26.04	1	52.24	1
scaffold_7/671716-672527	53.96	0.98	96.42	1	98.15	1	46.79	0.96	10.06	0.98	15.23	1
scaffold_7/69860-70900	1808.76	1	1551.31	1	2575.78	1	624.1	1	235.46	1	249.65	1
scaffold_7/70972-71808	232.52	1	202.24	1	325.38	1	71.81	1	47.92	1	46.95	1
scaffold_7/711990-712077	82.1	1	66.31	1	155.66	1	31.5	1	13.06	1	8.37	1
scaffold_7/78959-79464	80.83	1	75.98	1	132.14	1	44.82	1	11.62	1	24.74	1
scaffold_7/868046-868696	96.46	0.55	125.15	0.24	12.65	0.56	0.56	0.2	3.41	-0.03	267.74	0
scaffold_7/893916-894909	101.9	1	74.6	1	67.09	1	32.98	1	13.42	1	17.76	1
scaffold_7/896012-897307	113.45	1	95.41	1	186.66	1	60.93	1	14.2	1	24.56	0.98
scaffold_7/914930-917036	70.52	1	60.74	1	115.19	1	60	1	16.99	0.99	19.67	1
scaffold_7/964433-964719	92.41	1	53.6	1	116.81	1	38.34	1	11.14	1	18.65	1
scaffold_8/1023557-1024216	242.02	-0.86	373.81	-0.71	16.1	-0.56	0.85	-1	6.95	-0.76	600.57	-0.67
scaffold_8/1042654-1042976	91.71	1	71	1	86.65	1	45.31	1	14.26	1	19.03	1
scaffold_8/1056348-1056794	245.03	-0.78	475.75	-0.84	6.13	-0.25	0.7	0.2	4.31	-0.67	298.44	-0.53
scaffold_8/1077167-1078909	145.56	0.99	89.24	1	192.98	1	48.06	0.99	17.91	1	22.21	0.99
scaffold_8/1104133-1104555	140.81	-0.93	183.45	-0.91	6.39	-0.84	0.28	0	6.59	-1	515.68	-0.97
scaffold_8/1104658-1105011	91.06	-0.84	106.09	-0.7	3.83	0.2	0.7	0.33	2.52	-0.33	227.43	-0.86
scaffold_8/1106093-1106927	456.24	-0.84	921.62	-0.92	30.67	-0.7	1.83	-0.54	9.76	-0.95	959.13	-0.94
scaffold_8/1158944-1159311	158.41	-0.17	199.61	-0.07	22.49	-0.73	1.9	-0.47	3.35	-0.07	337.02	-0.04
scaffold_8/1160742-1161010	51.18	-0.91	93.93	-0.99	1.53	0	0.14	1	2.88	-1	167.11	-0.99
scaffold_8/1244913-1245597	224.18	-0.13	414.42	-0.37	22.24	0.2	0.42	0.33	4.79	-0.3	263.8	-0.38
scaffold_8/1301699-1302454	524.87	1	620.25	1	1069.8	1	516.09	1	121.53	1	180.4	1
scaffold_8/1307965-1312081	72.61	0.94	41.72	1	146.67	1	48.13	0.98	10.26	0.93	21.85	0.95
scaffold_8/130841-131393	665.95	1	326.29	1	364.74	1	67.58	1	96.37	1	29.44	1
scaffold_8/1366997-1367586	272.82	-0.84	467.19	-0.66	23.26	0.08	1.55	-0.45	15.93	-0.82	1191.81	-0.88
scaffold_8/1452151-1453354	280.69	1	199.2	1	408.44	1	145.45	1	46.96	1	64.84	1
scaffold_8/1509096-1509416	78.05	1	68.52	1	178.15	1	52.57	1	9.22	1	35.66	1
scaffold_8/1517145-1517723	58.13	-0.84	97.53	-0.92	6.9	-0.63	0.56	-1	3.95	-0.94	212.54	-0.95
scaffold_8/153294-153408	58.59	-0.91	79.84	-0.92	2.56	1	0	0	4.31	-0.89	452.23	-0.98
scaffold_8/1564394-1564475	88.7	1	36.19	1	45.24	1	13.39	1	2.4	1	4.31	1
scaffold_8/161823-162315	115.1	1	39.78	1	78.21	1	37.91	1	13.06	1	14.47	1
scaffold_8/1620995-1621249	54.89	1	54.43	1	70.8	1	37.49	1	8.98	1	15.35	1
scaffold_8/1754974-1755905	183.54	1	183.73	1	424.8	1	312.54	1	25.97	0.98	200.93	1
scaffold_8/1830177-1830730	65.77	0.99	41.72	1	52.65	1	33.73	0.99	10.18	1	14.72	1
scaffold_8/1842895-1843293	190.14	-0.88	492.61	-0.91	27.86	-0.27	2.54	-0.89	13.42	-0.91	1297.57	-0.93
scaffold_8/1850055-1853770	428.62	1	247.67	1	436.25	1	240.36	1	93.76	1	96.61	1
scaffold_8/1862310-1862470	97.27	0.94	101.12	0.95	23.77	0.96	0.7	1	0.84	0.5	137.29	0.6
scaffold_8/1863231-1863332	3777.55	-1	1460.41	-1	2767.61	-1	0	0	0.12	-1	12.44	-1
scaffold_8/1879318-1879423	147.37	1	130.04	1	161.37	1	8.67	1	2.52	1	4.69	1
scaffold_8/1903325-1904469	82.22	1	119.35	1	201.92	1	59.27	1	17.43	0.99	29.44	0.99
scaffold_8/1931424-1931510	151.93	1	209.97	1	226.72	1	77.1	1	30.79	1	30.58	1
scaffold_8/197621-198326	122.71	-0.84	126.31	-0.78	6.26	-0.25	0.07	-1	2.46	-0.68	242.89	-0.68
scaffold_8/344075-345596	184.35	1	148.22	1	200.9	1	43.55	1	38.27	1	24.3	1
scaffold_8/345649-346755	94.26	1	81.5	1	98.41	1	40.73	1	25.22	0.99	15.61	1
scaffold_8/352289-352807	54.54	1	55.12	1	100.26	1	39.64	1	6.89	1	11.29	1
scaffold_8/356330-357007	64.38	1	71.69	1	53.68	1	44.96	1	14.14	0.98	17.89	1
scaffold_8/389458-390181	133.2	1	134.83	1	124.09	1	45.5	0.98	14.3	1	18.22	1
scaffold_8/448713-448862	65.54	1	59.4	1	152.85	1	45.24	1	14.97	1	14.97	1
scaffold_8/489133-490148	846.94	1	815.02	1	742	1	401.27	1	126.26	1	189.06	1
scaffold_8/527049-528043	169.06	-0.66	228.48	-0.59	15.59	0.34	2.54	0.44	1.92	-0.38	266.09	-0.64
scaffold_8/530143-530668	79.21	1	68.24	1	132.02	1	27.81	1	7.37	1	12.37	1
scaffold_8/545577-546695	172.31	1	186.07	1	523.72	1	137.49	1	27.97	1	57.54	1
scaffold_8/559478-559878	58.28	-0.86	64.47	-0.75	2.73	0.33	0.56	-0.5	1.04	-0.67	73.22	-0.71
scaffold_8/560127-560715	269.31	0.07	345.67	0.08	14.53	0.14	1.97	-0.06	6.93	-0.1	630.21	-0.14
scaffold_8/633189-633824	91.44	1	93.8	1	185.14	0.99	61.43	1	11.56	0.98	25.7	0.99
scaffold_8/656612-657338	328.48	1	266.79	0.99	431.28	1	152.28	1	52.39	0.95	48.13	1
scaffold_8/723873-724404	1064.41	-0.83	2965.86	-0.91	68.5	0.45	1.41	-0.8	28.03	-0.68	2561	-0.67
scaffold_8/817746-818335	105.53	0.95	157.28	0.99	243.44	0.99	61.54	0.86	7.92	0.7	15.84	0.69
scaffold_8/833978-835452	173.46	0.99	143.11	1	318.99	1	80.69	1	20.13	1	30.77	1
scaffold_8/861011-861516	89.17	1	55.65	1	98.91	1	32.96	1	4.23	0.95	14.56	1
scaffold_8/891752-892285	463.38	0.87	497.26	0.79	35.02	0.89	2.96	0.9	10.42	0.7	889.56	0.63
scaffold_8/997021-997518	253.83	-0.97	479.34	-0.97	15.08	-0.49	0.85	-0.67	18.09	-0.93	1823.02	-0.95
scaffold_9/1019049-1019816	106.42	1	78.05	1	134.06	1	34.81	1	13.66	1	23.35	1
scaffold_9/102724-103103	81.06	0.61	143.39	0.47	44.22	0.99	0.56	0.5	2.52	0.33	249.46	0.13
scaffold_9/103157-103529	223.26	-0.75	509.46	-0.83	9.97	-0.03	1.27	-0.78	18.93	-0.78	2077.05	-0.87
scaffold_9/1060892-1061455	55.7	0.92	30.11	1	65.18	0.97	43.06	0.99	13.36	0.98	21.82	0.98
scaffold_9/1064948-1065522	227.89	-0.11	243.95	-0.23	18.15	0.27	0.85	-0.67	5.15	-0.67	519.23	-0.5
scaffold_9/1080002-1082299	125.52	0.99	93.66	1	161.54	0.99	40.66	0.95	12.7	0.92	16.11	0.97
scaffold_9/1162881-1163279	117.19	-0.93	197.26	-0.83	14.31	0.61	1.41	-0.4	11.74	-0.94	988.97	-0.97
scaffold_9/1176305-1176637	91.05	1	57.54	1	109.44	1	60.89	1	20.99	1	23.77	1
scaffold_9/1193514-1194184	65.31	0.08	154.72	0.1	21.47	0.95	0.42	1	1.8	-0.47	202.26	0
scaffold_9/1194439-1195285	149.38	-0.38	456	-0.58	24.03	0.57	1.97	0.06	4.85	-0.66	518.85	-0.63
scaffold_9/1271467-1271957	57.55	1	72.39	1	82.05	1	32.63	1	8.77	1	10.15	1
scaffold_9/1358615-1358815	52.57	1	30.67	1	92.02	1	19.59	1	7.79	1	6.92	1
scaffold_9/1396263-1396750	190.6	-0.89	188.97	-0.86	5.62	0.27	0.56	0.5	6.71	-0.71	459.47	-0.88
scaffold_9/1397600-1398069	210.29	-0.26	288.16	-0.53	13.8	0.59	1.13	-0.75	33.18	-0.96	1678.62	-0.92
scaffold_9/1437628-1437756	144.52	1	199.75	1	395.92	1	70.33	1	15.09	1	31.34	1
scaffold_9/1456202-1457993	375.63	0.99	247.9	1	497.04	0.99	192.08	0.86	52.91	0.75	72.81	0.85
scaffold_9/1465434-1466006	166.75	0.45	239.26	0.19	23.77	0.05	1.41	0.6	2.4	0.7	238.68	0.41
scaffold_9/1466049-1466356	632.72	-0.99	447.02	-0.96	18.91	-0.89	0.42	0.33	2.28	-1	239.31	-0.93
scaffold_9/157603-158443	90.56	0.99	79.02	0.99	190.42	0.98	45.25	0.96	20.03	0.97	21.45	0.96
scaffold_9/184491-185807	152.16	1	119.08	1	354.26	1	169.7	1	35.94	1	78.29	1
scaffold_9/378459-378911	375.18	-0.56	681.86	-0.57	20.19	-0.32	1.41	-1	19.05	-0.79	1852.33	-0.74
scaffold_9/378995-379313	70.75	-0.9	165.63	-0.89	4.86	-0.79	0.28	-1	7.67	-0.94	549.81	-0.92
scaffold_9/423194-423655	67.86	1	85.37	0.99	96.62	0.99	10.54	1	7.88	1	5.94	1
scaffold_9/423721-424269	54.19	1	83.16	1	75.91	1	6.69	0.88	8.63	1	6.6	1
scaffold_9/424451-424559	130.62	1	158.58	1	130.48	1	16.63	1	17.43	1	10.28	1
scaffold_9/630428-631003	104.45	1	258.04	1	277.58	1	70.75	1	14.97	0.98	23.73	1
scaffold_9/631999-632544	970.79	1	702.92	1	795.55	1	488.34	1	240.94	1	212.95	1
scaffold_9/688843-689747	293.2	1	285.95	1	362.78	1	75.83	1	26.23	1	37.43	1
scaffold_9/703605-704208	53.09	1	31.63	1	34.27	1	22.81	0.98	11.28	0.96	7.87	1
scaffold_9/713690-714001	100.74	-0.74	208.87	-0.72	8.95	0.71	0.28	0	3.11	-0.62	211.4	-0.74
scaffold_9/724950-726074	449.99	-0.42	773.03	-0.59	18.53	0.03	0.85	0	8.69	-0.5	674.29	-0.64
scaffold_9/77586-77676	59.52	1	19.34	1	21.47	1	15.79	1	2.99	1	4.69	1
scaffold_9/782396-784795	108.39	0.99	72.66	1	172.02	1	56.45	0.99	27.55	0.98	24.55	0.98
scaffold_9/856718-856883	63.23	1	74.6	1	156.43	1	67.51	1	14.97	1	20.18	1
scaffold_9/858122-858554	251.74	1	202.51	1	359.11	1	124.88	1	28.99	1	59.51	1
scaffold_9/866120-866442	165.13	-0.58	280.98	-0.3	18.66	0.53	0.7	0.6	2.4	0.2	210.89	0.06
scaffold_9/925939-926801	66.47	0.99	46.69	0.99	80.51	1	17.05	0.98	3.47	1	8.76	0.97

## Sheet: Log2 fold change
Transcript ID	Exon Number	Exon coordinates	WT strand bias	dcl1- log2 fold change vs WT	dcl2- log2 fold change vs WT	dcl1-/2- log2 fold change vs WT	rdrp1- log2 fold change vs WT	rdrp2- log2 fold change vs WT	Ago-1 bound WT log2 fold change vs ago-1-	KOG ID	KOG Annotation		KOG Process
90984	7	scaffold_3/433252-433732	1	-0.169184	1.45978	-1.36865	-4.93229	-2.90793	n.d.	KOG4126	Alkaline phosphatase	Inorganic ion transport and metabolism	METABOLISM
95912	1	scaffold_10/422839-423633	0.99	0.0115346	1.50023	-1.98847	-4.86572	-3.11046	n.d.
90984	6	scaffold_3/433787-433976	1	0.883824	2.11136	-1.17722	-4.773	-2.3777	n.d.	KOG4126	Alkaline phosphatase	Inorganic ion transport and metabolism	METABOLISM
33232	2	scaffold_1/775153-775844	1	-0.7922	0.860304	-1.68531	-4.71344	-3.28851	n.d.	KOG3765	Predicted glycosyltransferase	Carbohydrate transport and metabolism	METABOLISM
94432	4	scaffold_3/1415580-1416074	1	-1.20469	-0.168264	-1.48027	-4.68355	-2.8511	n.d.	KOG1715	Mitochondrial/chloroplast ribosomal protein L12	Translation, ribosomal structure and biogenesis	INFORMATION STORAGE AND PROCESSING
26072	2	scaffold_2/1367350-1369052	1	0.278539	0.964533	-0.520055	-4.62227	-2.27131	6.43864	KOG1184	Thiamine pyrophosphate-requiring enzyme	Coenzyme transport and metabolism	METABOLISM
33232	3	scaffold_1/774771-775097	1	-0.745871	0.170694	-1.55507	-4.58811	-3.46258	n.d.	KOG3765	Predicted glycosyltransferase	Carbohydrate transport and metabolism	METABOLISM
80802	2	scaffold_4/261021-263098	0.98	0.246273	-0.42733	-1.85332	-4.53667	-3.86053	n.d.	KOG1550	Extracellular protein SEL-1 and related proteins	Posttranslational modification, protein turnover, chaperones	CELLULAR PROCESSES AND SIGNALING
91526	1	scaffold_4/489116-489933	0.99	-0.760893	0.258296	-1.30322	-4.40106	-2.03908	n.d.	KOG2812	Uncharacterized conserved protein	Function unknown	POORLY CHARACTERIZED
92910	8	scaffold_8/861011-861516	1	-0.680177	0.149558	-1.43584	-4.39783	-2.61455	n.d.	KOG0123	Polyadenylate-binding protein (RRM superfamily)	RNA processing and modification	INFORMATION STORAGE AND PROCESSING
95769	1	scaffold_9/77586-77676	1	-1.62179	-1.47105	-1.91436	-4.31516	-3.66571	n.d.	KOG0409	Predicted dehydrogenase	General function prediction only	POORLY CHARACTERIZED
90984	5	scaffold_3/434035-434888	0.99	0.148333	1.62679	-0.707255	-4.30337	-2.39688	n.d.	KOG4126	Alkaline phosphatase	Inorganic ion transport and metabolism	METABOLISM
85485	2	scaffold_9/925939-926801	0.99	-0.50959	0.276465	-1.96293	-4.2597	-2.9237	n.d.	KOG1325	Lysophospholipase	Lipid transport and metabolism	METABOLISM
93701	4	scaffold_1/1725800N/A1725921	1	-0.354924	0.733805	-1.41034	-4.18452	-2.92756	n.d.	KOG3126	Porin/voltage-dependent anion-selective channel protein	Inorganic ion transport and metabolism	METABOLISM
32935	5	scaffold_1/4474181-4474426	1	0.32742	1.17405	-1.4291	-4.18131	-2.77148	n.d.	KOG3148	Glucosamine-6-phosphate isomerase	Carbohydrate transport and metabolism	METABOLISM
86723	2	scaffold_13/300833-301379	1	0.253904	0.699959	-1.58642	-4.16265	-2.80496	n.d.	KOG0161	Myosin class II heavy chain	Cytoskeleton	CELLULAR PROCESSES AND SIGNALING
78876	14	scaffold_2/3833674-3834085	1	-0.881408	0.187362	-1.83598	-4.13862	-3.15468	n.d.	KOG1953	Targeting complex (TRAPP) subunit	Intracellular trafficking, secretion, and vesicular transport	CELLULAR PROCESSES AND SIGNALING
49491	3	scaffold_5/1192022-1192380	1	-0.368511	0.135655	-1.52443	-4.13124	-2.87883	n.d.	KOG3010	Methyltransferase	General function prediction only	POORLY CHARACTERIZED
31063	2	scaffold_13/564669-565282	1	-0.693897	0.645228	-1.91005	-4.09378	-2.93298	n.d.	KOG1158	NADP/FAD dependent oxidoreductase	Energy production and conversion	METABOLISM
82069	1	scaffold_5/73419-73995	1	-0.152412	0.687802	-0.404731	-4.06399	-2.38949	n.d.	KOG1878	Nuclear receptor coregulator SMRT/SMRTER, contains Myb-like domains	Transcription	INFORMATION STORAGE AND PROCESSING
94060	2	scaffold_2/1230866-1231293	1	-0.216836	1.31561	-1.42564	-4.05911	-2.08982	n.d.	KOG1378	Purple acid phosphatase	Carbohydrate transport and metabolism	METABOLISM
75718	1	scaffold_12/554093-555028	1	-0.243307	0.883309	-1.48188	-3.99793	-2.26073	n.d.	KOG1518	Coproporphyrinogen III oxidase CPO/HEM13	Coenzyme transport and metabolism	METABOLISM
49570	2	scaffold_5/1644202-1644411	1	-0.6122	0.216558	-1.52949	-3.9598	-2.01442	n.d.	KOG0156	Cytochrome P450 CYP2 subfamily	Secondary metabolites biosynthesis, transport and catabolism	METABOLISM
95442	7	scaffold_6/2503427-2503652	1	-1.06064	0.128762	-1.02624	-3.95604	-2.76849	n.d.
9772	4	scaffold_6/1155137-1155291	1	-0.349684	0.449249	-1.85924	-3.93517	-3.06443	n.d.	KOG0929	Guanine nucleotide exchange factor	Intracellular trafficking, secretion, and vesicular transport	CELLULAR PROCESSES AND SIGNALING
31113	1	scaffold_15/15802-16646	1	-0.895615	-1.30668	-1.62492	-3.90566	-3.14729	n.d.	KOG3179	Predicted glutamine synthetase	Nucleotide transport and metabolism	METABOLISM
46819	3	scaffold_2/786599-787306	1	0.449396	2.62641	-1.74898	-3.88898	-2.12046	n.d.	KOG0252	Inorganic phosphate transporter	Inorganic ion transport and metabolism	METABOLISM
83076	1	scaffold_6/53513-55201	0.99	-0.127787	0.0372888	-1.12508	-3.87612	-2.29397	n.d.	KOG1550	Extracellular protein SEL-1 and related proteins	Posttranslational modification, protein turnover, chaperones	CELLULAR PROCESSES AND SIGNALING
45935	4	scaffold_1/1755695-1756129	1	-0.58568	0.988295	-1.56183	-3.84613	-2.11831	n.d.	KOG0252	Inorganic phosphate transporter	Inorganic ion transport and metabolism	METABOLISM
88809	2	scaffold_5/3051459-3052942	1	0.179917	0.430879	-1.9259	-3.83945	-3.20614	n.d.	KOG1527	Uroporphyrin III methyltransferase	Coenzyme transport and metabolism	METABOLISM
30744	2	scaffold_11/414035-414150	1	0.343639	1.14854	-1.9067	-3.81816	-2.67534	n.d.	KOG0836	F-actin capping protein, alpha subunit	Cytoskeleton	CELLULAR PROCESSES AND SIGNALING
49230	3	scaffold_4/3984137-3984626	1	-0.803302	-0.318071	-1.84696	-3.80706	-2.79955	n.d.	KOG1184	Thiamine pyrophosphate-requiring enzyme	Coenzyme transport and metabolism	METABOLISM
30003	1	scaffold_8/817746-818335	0.95	0.575682	1.20591	-0.778057	-3.73601	-2.73601	n.d.	KOG1721	FOG: Zn-finger	General function prediction only	POORLY CHARACTERIZED
90984	8	scaffold_3/432852-433193	1	0.610953	2.04817	-0.520776	-3.73402	-2.37082	n.d.	KOG4126	Alkaline phosphatase	Inorganic ion transport and metabolism	METABOLISM
39013	3	scaffold_4/2008612-2008775	1	-0.123544	1.20975	-0.833491	-3.73351	-2.32104	n.d.	KOG3153	Thiamine pyrophosphokinase	Coenzyme transport and metabolism	METABOLISM
91672	1	scaffold_4/1802624-1803151	1	0.232879	1.23439	-1.58459	-3.71997	-2.7286	n.d.	KOG3519	Invasion-inducing protein TIAM1/CDC24 and related RhoGEF GTPases	Signal transduction mechanisms	CELLULAR PROCESSES AND SIGNALING
94795	1	scaffold_4/1476634-1477442	1	-0.110244	0.687482	-0.820043	-3.6835	-2.11177	3.36641			Replication, recombination and repair	INFORMATION STORAGE AND PROCESSING
90840	1	scaffold_2/4062599-4062727	1	-0.0284383	0.895009	-1.5026	-3.68263	-3.18422	n.d.			Chromatin structure and dynamics	INFORMATION STORAGE AND PROCESSING
88521	3	scaffold_4/3684022-3684981	1	-0.770623	0.392827	-1.7263	-3.67383	-3.38978	n.d.	KOG0330	ATP-dependent RNA helicase	RNA processing and modification	INFORMATION STORAGE AND PROCESSING
95916	1	scaffold_10/510191-510899	1	-0.123123	0.68995	-1.17615	-3.67326	-2.64739	n.d.	KOG3780	Thioredoxin binding protein TBP-2/VDUP1	General function prediction only	POORLY CHARACTERIZED
76286	1	scaffold_1/1253047-1253484	1	0.276389	0.982112	-1.59066	-3.66088	-3.08917	n.d.	KOG1474	Transcription initiation factor TFIID, subunit BDF1 and related bromodomain proteins	Transcription	INFORMATION STORAGE AND PROCESSING
32205	1	scaffold_1/3091914-3092147	1	-0.434983	-0.0891411	-1.92642	-3.60713	-3.32056	n.d.	KOG1236	Predicted unusual protein kinase	General function prediction only	POORLY CHARACTERIZED
48786	3	scaffold_4/1747335-1747879	1	-0.16229	0.705974	-1.79585	-3.60122	-3.84591	n.d.	KOG1667	Zn2+-binding protein Melusin/RAR1, contains CHORD domain	General function prediction only	POORLY CHARACTERIZED
89824	1	scaffold_1/503811-504313	0.89	-0.428366	0.359894	-1.9439	-3.57184	-3.61509	n.d.	KOG4415	Uncharacterized conserved protein	Function unknown	POORLY CHARACTERIZED
30895	2	scaffold_12/662506-663017	1	-0.477608	-0.589844	-1.64908	-3.56581	-3.42489	n.d.	KOG4409	Predicted hydrolase/acyltransferase (alpha/beta hydrolase superfamily)	General function prediction only	POORLY CHARACTERIZED
82643	15	scaffold_5/1928037-1928308	1	1.2706	1.46354	-0.970167	-3.56059	-2.57987	n.d.	KOG2495	NADH-dehydrogenase (ubiquinone)	Energy production and conversion	METABOLISM
30682	2	scaffold_11/120728-120823	1	0.533132	0.942654	-1.15655	-3.55914	-2.28958	n.d.	KOG2638	UDP-glucose pyrophosphorylase	Carbohydrate transport and metabolism	METABOLISM
90216	2	scaffold_1/4011622-4012723	1	-1.59934	-0.0715863	-1.8924	-3.55167	-2.8895	n.d.	KOG3870	Uncharacterized conserved protein	Function unknown	POORLY CHARACTERIZED
93377	3	scaffold_11/560797-561626	1	0.0821796	0.0696277	-1.69055	-3.54668	-2.85421	n.d.	KOG1276	Protoporphyrinogen oxidase	Coenzyme transport and metabolism	METABOLISM
28312	4	scaffold_4/3749348-3749825	1	-0.194688	1.08148	-1.79356	-3.52251	-2.68208	n.d.	KOG0534	NADH-cytochrome b-5 reductase	Coenzyme transport and metabolism	METABOLISM
49864	2	scaffold_6/166615-167681	1	-0.403463	0.727243	-1.16839	-3.51883	-2.21523	n.d.	KOG0065	Pleiotropic drug resistance proteins (PDR1-15), ABC superfamily	Secondary metabolites biosynthesis, transport and catabolism	METABOLISM
93704	1	scaffold_1/1778876-1779190	1	-1.34649	-0.64873	-1.74653	-3.49915	-2.77742	n.d.
86459	3	scaffold_12/321107-321306	1	0.0203498	0.713028	-1.48275	-3.49872	-2.45023	n.d.
69078	4	scaffold_2/859088-859708	1	-0.854103	0.221895	-1.57834	-3.4828	-2.88211	n.d.	KOG0578	p21-activated serine/threonine protein kinase	Signal transduction mechanisms	CELLULAR PROCESSES AND SIGNALING
89415	3	scaffold_9/688843-689747	1	-0.0361222	0.30721	-1.95104	-3.4826	-2.96962	n.d.	KOG1576	Predicted oxidoreductase	Energy production and conversion	METABOLISM
90050	9	scaffold_1/2495909-2496730	1	-0.272928	0.18698	-1.28109	-3.4734	-3.00516	n.d.	KOG2568	Predicted membrane protein	Function unknown	POORLY CHARACTERIZED
87875	3	scaffold_3/869087-869788	1	-0.292021	-0.0466115	-1.23065	-3.47131	-2.09203	n.d.	KOG1335	Dihydrolipoamide dehydrogenase	Energy production and conversion	METABOLISM
93667	6	scaffold_1/1280974-1281648	1	-0.00842959	0.540105	-1.60613	-3.4691	-2.63578	n.d.	KOG0777	Geranylgeranyl pyrophosphate synthase/Polyprenyl synthetase	Coenzyme transport and metabolism	METABOLISM
72589	8	scaffold_2/4037702-4037778	1	-0.281729	1.11879	-1.04195	-3.46473	-2.84786	n.d.	KOG1647	Vacuolar H+-ATPase V1 sector, subunit D	Energy production and conversion	METABOLISM
48894	4	scaffold_4/2316298-2316544	1	0.208111	0.88477	-1.06741	-3.44252	-2.93787	n.d.	KOG0882	Cyclophilin-related peptidyl-prolyl cis-trans isomerase	Posttranslational modification, protein turnover, chaperones	CELLULAR PROCESSES AND SIGNALING
89958	3	scaffold_1/1738761-1739173	1	-1.31456	0.0989665	-1.71627	-3.42794	-3.23095	n.d.	KOG0546	HSP90 co-chaperone CPR7/Cyclophilin	Posttranslational modification, protein turnover, chaperones	CELLULAR PROCESSES AND SIGNALING
50847	6	scaffold_8/530143-530668	1	-0.215065	0.737002	-1.51008	-3.42595	-2.67884	n.d.	KOG0736	Peroxisome assembly factor 2 containing the AAA+-type ATPase domain	Posttranslational modification, protein turnover, chaperones	CELLULAR PROCESSES AND SIGNALING
87389	3	scaffold_1/5700058-5700673	1	0.0603005	1.0644	-1.38772	-3.39959	-2.42618	n.d.
31161	13	scaffold_1/162560-163275	1	0.130731	0.195823	-1.64398	-3.39823	-2.70973	n.d.
79772	4	scaffold_3/1773072-1773274	1	-0.931687	0.135883	-1.38565	-3.39071	-2.77237	n.d.			Intracellular trafficking, secretion, and vesicular transport	CELLULAR PROCESSES AND SIGNALING
92569	3	scaffold_6/2756020-2756982	1	-1.08287	0.124495	-1.47697	-3.38317	-2.63702	n.d.	KOG1518	Coproporphyrinogen III oxidase CPO/HEM13	Coenzyme transport and metabolism	METABOLISM
46783	2	scaffold_2/530534-530679	1	-0.337434	0.186866	-1.59144	-3.37934	-3.25936	n.d.	KOG0131	Splicing factor 3b, subunit 4	RNA processing and modification	INFORMATION STORAGE AND PROCESSING
80695	6	scaffold_3/4753679-4754341	1	-0.733756	-0.197536	-1.86806	-3.35711	-2.51679	n.d.			Chromatin structure and dynamics	INFORMATION STORAGE AND PROCESSING
88703	1	scaffold_5/1765470-1765898	1	-1.55283	-0.962212	-1.71187	-3.35141	-2.87233	n.d.			Signal transduction mechanisms	CELLULAR PROCESSES AND SIGNALING
46104	3	scaffold_1/2663169-2663518	1	-0.952715	-0.183518	-1.17648	-3.33573	-2.63453	n.d.	KOG0846	Mitochondrial/chloroplast ribosomal protein L15/L10	Translation, ribosomal structure and biogenesis	INFORMATION STORAGE AND PROCESSING
83434	1	scaffold_6/1303485-1304195	1	-0.170697	0.433417	-1.59976	-3.33222	-3.23374	n.d.
73842	2	scaffold_4/3942034-3943044	1	-0.942967	-0.232682	-1.76613	-3.324	-2.77812	n.d.	KOG1909	Ran GTPase-activating protein	Signal transduction mechanisms	CELLULAR PROCESSES AND SIGNALING
51719	2	scaffold_11/882467-882536	1	-0.677243	0.0421431	-1.4064	-3.31216	-2.53862	n.d.	KOG0875	60S ribosomal protein L5	Translation, ribosomal structure and biogenesis	INFORMATION STORAGE AND PROCESSING
43928	1	scaffold_9/1080002-1082299	0.99	-0.422412	0.363974	-1.62624	-3.30502	-2.96189	n.d.	KOG1128	Uncharacterized conserved protein, contains TPR repeats	General function prediction only	POORLY CHARACTERIZED
44126	5	scaffold_10/8772-9198	1	-0.483906	0.341335	-0.881151	-3.29945	-2.77014	n.d.
33806	9	scaffold_2/172737-173161	1	-0.200281	1.16468	-1.79813	-3.28517	-2.10885	n.d.	KOG0160	Myosin class V heavy chain	Cytoskeleton	CELLULAR PROCESSES AND SIGNALING
90407	3	scaffold_2/33473-33936	1	-1.96449	-1.21371	-1.17968	-3.28069	-2.56874	n.d.	KOG0014	MADS box transcription factor	Transcription	INFORMATION STORAGE AND PROCESSING
36942	7	scaffold_3/2486300-2486785	1	-0.524078	0.883789	-1.39096	-3.28014	-2.6508	n.d.	KOG0023	Alcohol dehydrogenase, class V	Secondary metabolites biosynthesis, transport and catabolism	METABOLISM
93671	7	scaffold_1/1335578-1335866	1	0.380333	1.09253	-0.94789	-3.27261	-2.10245	n.d.	KOG1546	Metacaspase involved in regulation of apoptosis	Posttranslational modification, protein turnover, chaperones	CELLULAR PROCESSES AND SIGNALING
50312	10	scaffold_6/2684967-2686079	-0.83	-0.986486	0.461729	-1.39188	-3.26682	-2.80762	n.d.	KOG1300	Vesicle trafficking protein Sec1	Intracellular trafficking, secretion, and vesicular transport	CELLULAR PROCESSES AND SIGNALING
51948	4	scaffold_13/462663-463556	1	0.123477	1.45208	-1.32978	-3.26412	-2.35202	n.d.	KOG1383	Glutamate decarboxylase/sphingosine phosphate lyase	Amino acid transport and metabolism	METABOLISM
48566	1	scaffold_4/608730-609057	1	0.208807	0.933283	-0.576559	-3.26011	-2.05917	n.d.
85633	1	scaffold_9/1437628-1437756	1	0.466926	1.45394	-1.03906	-3.2596	-2.20519	n.d.	KOG1738	Membrane-associated guanylate kinase-interacting protein/connector enhancer of KSR-like	Nucleotide transport and metabolism	METABOLISM
79712	8	scaffold_3/1568634-1569944	1	-0.749033	-0.0308321	-1.20578	-3.25788	-2.81957	n.d.	KOG1863	Ubiquitin carboxyl-terminal hydrolase	Posttranslational modification, protein turnover, chaperones	CELLULAR PROCESSES AND SIGNALING
27316	2	scaffold_3/3109712-3110169	1	-0.895337	0.41095	-1.39371	-3.25669	-2.52356	n.d.			Transcription	INFORMATION STORAGE AND PROCESSING
48456	6	scaffold_3/4675739-4675889	1	-0.340987	0.277625	-1.29206	-3.25357	-2.62907	n.d.	KOG0183	20S proteasome, regulatory subunit alpha type PSMA7/PRE6	Posttranslational modification, protein turnover, chaperones	CELLULAR PROCESSES AND SIGNALING
75510	3	scaffold_10/1143848-1144495	1	-0.557093	-0.0702623	-1.08281	-3.23277	-2.65705	n.d.	KOG0035	Ca2+-binding actin-bundling protein (actinin), alpha chain (EF-Hand protein superfamily)	Cytoskeleton	CELLULAR PROCESSES AND SIGNALING
77712	3	scaffold_2/14633-15441	1	-0.479326	0.909317	-1.34397	-3.22935	-2.67937	n.d.
84716	2	scaffold_8/389458-390181	1	0.0175475	-0.102207	-1.54966	-3.21951	-2.87	n.d.	KOG2806	Chitinase	Carbohydrate transport and metabolism	METABOLISM
85759	15	scaffold_10/260349-260793	0.99	0.508684	0.615559	-1.35469	-3.21327	-2.59073	n.d.	KOG4155	FOG: WD40 repeat	General function prediction only	POORLY CHARACTERIZED
40368	1	scaffold_5/3036564-3036673	1	-0.492155	-0.0113715	-1.58224	-3.21055	-2.26194	n.d.	KOG0070	GTP-binding ADP-ribosylation factor Arf1	Intracellular trafficking, secretion, and vesicular transport	CELLULAR PROCESSES AND SIGNALING
94671	1	scaffold_3/4457807-4458517	1	-0.973977	-0.0545237	-1.6165	-3.20935	-2.80992	n.d.	KOG2660	Locus-specific chromosome binding proteins	Function unknown	POORLY CHARACTERIZED
90427	6	scaffold_2/208590-209374	1	-0.333435	0.156464	-1.20407	-3.20894	-3.09388	n.d.	KOG2102	Exosomal 3'-5' exoribonuclease complex, subunit Rrp44/Dis3	Translation, ribosomal structure and biogenesis	INFORMATION STORAGE AND PROCESSING
92297	1	scaffold_5/3202511-3203296	1	-0.832441	0.305776	-1.32615	-3.2072	-2.40517	n.d.	KOG0590	Checkpoint kinase and related serine/threonine protein kinases	Cell cycle control, cell division, chromosome partitioning	METABOLISM
23700	2	scaffold_6/457856-458276	1	-0.973407	-0.325071	-1.42302	-3.20583	-2.34276	n.d.	KOG3156	Uncharacterized membrane protein	Function unknown	POORLY CHARACTERIZED
41731	12	scaffold_6/2322068-2322643	1	-0.0110566	0.626198	-1.45693	-3.2016	-2.87254	n.d.	KOG1809	Vacuolar protein sorting-associated protein	Intracellular trafficking, secretion, and vesicular transport	CELLULAR PROCESSES AND SIGNALING
88521	4	scaffold_4/3683796-3684000	1	-0.225476	0.169079	-1.46181	-3.19653	-2.77218	n.d.	KOG0330	ATP-dependent RNA helicase	RNA processing and modification	INFORMATION STORAGE AND PROCESSING
93377	2	scaffold_11/560082-560729	1	-1.03675	-0.250518	-1.42703	-3.1799	-2.50031	n.d.	KOG1276	Protoporphyrinogen oxidase	Coenzyme transport and metabolism	METABOLISM
92837	3	scaffold_8/161823-162315	1	-1.53277	-0.557463	-1.60224	-3.13966	-2.99175	n.d.	KOG4771	Nucleolar protein (NOP16) involved in 60S ribosomal subunit biogenesis	Translation, ribosomal structure and biogenesis	INFORMATION STORAGE AND PROCESSING
81329	3	scaffold_4/1961510-1962030	0.99	-0.854537	-0.324982	-1.76617	-3.13533	-3.12372	n.d.			Energy production and conversion	METABOLISM
87875	4	scaffold_3/868466-869020	1	-0.635021	0.0791639	-1.04465	-3.13071	-2.62518	n.d.	KOG1335	Dihydrolipoamide dehydrogenase	Energy production and conversion	METABOLISM
76389	2	scaffold_1/1594965-1595321	1	-0.602714	0.0892554	-1.81551	-3.12719	-2.38839	n.d.	KOG0155	Transcription factor CA150	Transcription	INFORMATION STORAGE AND PROCESSING
27189	4	scaffold_3/2508688-2508810	1	-1.41359	-1.00538	-1.5923	-3.12231	-2.68665	n.d.	KOG2581	26S proteasome regulatory complex, subunit RPN3/PSMD3	Posttranslational modification, protein turnover, chaperones	CELLULAR PROCESSES AND SIGNALING
93112	5	scaffold_9/858122-858554	1	-0.313941	0.512491	-1.01139	-3.11831	-2.08073	n.d.	KOG1062	Vesicle coat complex AP-1, gamma subunit	Intracellular trafficking, secretion, and vesicular transport	CELLULAR PROCESSES AND SIGNALING
29038	3	scaffold_6/605967-606475	1	-0.461363	0.208326	-0.91649	-3.11553	-2.11479	n.d.	KOG2872	Uroporphyrinogen decarboxylase	Coenzyme transport and metabolism	METABOLISM
92909	4	scaffold_8/833978-835452	0.99	-0.277479	0.878908	-1.10414	-3.10718	-2.49501	n.d.	KOG1161	Protein involved in vacuolar polyphosphate accumulation, contains SPX domain	Inorganic ion transport and metabolism	METABOLISM
28312	2	scaffold_4/3749994-3750330	1	-0.0332387	0.942186	-1.09431	-3.09702	-2.05627	n.d.	KOG0534	NADH-cytochrome b-5 reductase	Coenzyme transport and metabolism	METABOLISM
68839	1	scaffold_1/3135174-3136588	1	-0.676532	0.157624	-1.25916	-3.09639	-2.31557	n.d.	KOG1337	N-methyltransferase	General function prediction only	POORLY CHARACTERIZED
81601	1	scaffold_4/2867602-2867899	1	-0.0716067	0.998647	-1.47438	-3.09549	-2.93954	n.d.	KOG0299	U3 snoRNP-associated protein (contains WD40 repeats)	RNA processing and modification	INFORMATION STORAGE AND PROCESSING
80729	2	scaffold_3/4863904-4865026	1	0.254613	0.436055	-0.935027	-3.08804	-2.1377	n.d.
72128	1	scaffold_2/681229-681354	1	-0.511597	-0.0215492	-1.34239	-3.08706	-2.41041	n.d.			Inorganic ion transport and metabolism	METABOLISM
76861	4	scaffold_1/3137322-3137925	1	-0.388967	-0.0503254	-1.2546	-3.08295	-2.7109	n.d.	KOG2888	Putative RNA binding protein	General function prediction only	POORLY CHARACTERIZED
78974	1	scaffold_2/4121528-4122164	1	-0.927338	-0.254982	-1.85044	-3.07311	-3.48621	n.d.	KOG2084	Predicted histone tail methylase containing SET domain	Chromatin structure and dynamics	INFORMATION STORAGE AND PROCESSING
26855	4	scaffold_3/948885-949462	1	-0.906375	0.129791	-1.15536	-3.0722	-2.6804	n.d.	KOG0691	Molecular chaperone (DnaJ superfamily)	Posttranslational modification, protein turnover, chaperones	CELLULAR PROCESSES AND SIGNALING
85759	9	scaffold_10/261904-262201	1	-1.01705	-0.437348	-1.57522	-3.06895	-2.62192	n.d.	KOG4155	FOG: WD40 repeat	General function prediction only	POORLY CHARACTERIZED
90989	1	scaffold_3/467623-469766	1	-0.418058	0.0829015	-1.38595	-3.06821	-3.348	n.d.	KOG0101	Molecular chaperones HSP70/HSC70, HSP70 superfamily	Posttranslational modification, protein turnover, chaperones	CELLULAR PROCESSES AND SIGNALING
22420	1	scaffold_3/803104-803421	1	-0.384369	0.369231	-0.97467	-3.06744	-2.30901	n.d.	KOG4313	Thiamine pyrophosphokinase	Nucleotide transport and metabolism	METABOLISM
95180	1	scaffold_5/2082657-2083167	1	-0.595087	0.0059536	-1.92113	-3.06569	-3.31702	n.d.	KOG4288	Predicted oxidoreductase	General function prediction only	POORLY CHARACTERIZED
84236	2	scaffold_7/964433-964719	1	-0.785816	0.338043	-1.2692	-3.0523	-2.30887	n.d.	KOG3933	Mitochondrial ribosomal protein S28	Translation, ribosomal structure and biogenesis	INFORMATION STORAGE AND PROCESSING
83427	2	scaffold_6/1280513-1281396	1	0.0672197	1.16487	-0.961343	-3.04911	-2.15523	n.d.	KOG3765	Predicted glycosyltransferase	Carbohydrate transport and metabolism	METABOLISM
90661	5	scaffold_2/2413637-2413696	1	1.00157	0.662444	-0.57282	-3.031	-2.34015	n.d.	KOG3855	Monooxygenase involved in coenzyme Q (ubiquinone) biosynthesis	Coenzyme transport and metabolism	METABOLISM
39231	2	scaffold_4/771558-772868	0.98	0.21728	0.4404	-1.56364	-3.02543	-2.60972	n.d.	KOG1276	Protoporphyrinogen oxidase	Coenzyme transport and metabolism	METABOLISM
80392	3	scaffold_3/3754247-3754575	1	-0.164705	0.186053	-1.56015	-3.02525	-3.20394	n.d.			Intracellular trafficking, secretion, and vesicular transport	CELLULAR PROCESSES AND SIGNALING
84935	1	scaffold_8/1077167-1078909	0.99	-0.705852	0.406837	-1.59871	-3.02278	-2.71233	n.d.	KOG2084	Predicted histone tail methylase containing SET domain	Chromatin structure and dynamics	INFORMATION STORAGE AND PROCESSING
37397	3	scaffold_3/135831-135979	1	-0.320842	0.459413	-1.66452	-3.01393	-2.72686	n.d.	KOG1752	Glutaredoxin and related proteins	Posttranslational modification, protein turnover, chaperones	CELLULAR PROCESSES AND SIGNALING
36402	2	scaffold_3/2882112-2882763	1	-0.554102	0.669197	-1.29115	-3.0081	-2.35334	n.d.	KOG3154	Uncharacterized conserved protein	Function unknown	POORLY CHARACTERIZED
71319	7	scaffold_1/439071-439208	1	-0.27269	0.652884	-1.62484	-3.00761	-2.82251	n.d.	KOG0940	Ubiquitin protein ligase RSP5/NEDD4	Posttranslational modification, protein turnover, chaperones	CELLULAR PROCESSES AND SIGNALING
78510	2	scaffold_2/2645363-2648956	1	0.560663	1.04044	-1.2555	-3.00509	-2.2836	n.d.	KOG1998	Signaling protein DOCK180	Signal transduction mechanisms	CELLULAR PROCESSES AND SIGNALING
88759	4	scaffold_5/2429021-2429410	1	-1.0449	0.414235	-1.21735	-2.99964	-2.32264	n.d.	KOG0042	Glycerol-3-phosphate dehydrogenase	Energy production and conversion	METABOLISM
35570	5	scaffold_3/4165338-4165634	1	0.181311	0.775323	-1.34507	-2.99852	-2.82983	n.d.	KOG1824	TATA-binding protein-interacting protein	General function prediction only	POORLY CHARACTERIZED
86091	2	scaffold_11/32504-32680	1	-0.231778	-0.0429436	-0.783167	-2.99819	-2.27347	n.d.
84211	2	scaffold_7/896012-897307	1	-0.249844	0.718356	-0.896832	-2.99809	-2.20767	n.d.	KOG0112	Large RNA-binding protein (RRM superfamily)	General function prediction only	POORLY CHARACTERIZED
26919	4	scaffold_3/1284618-1285148	1	-0.99198	-0.411615	-1.53437	-2.99637	-2.37568	4.88621	KOG4701	Chitinase	Cell wall/membrane/envelope biogenesis	CELLULAR PROCESSES AND SIGNALING
33319	1	scaffold_1/494399-495133	1	-0.68507	0.136578	-1.87205	-2.99419	-3.05736	n.d.	KOG3045	Predicted RNA methylase involved in rRNA processing	RNA processing and modification	INFORMATION STORAGE AND PROCESSING
78974	3	scaffold_2/4122355-4123327	1	-0.665721	0.111791	-1.73654	-2.99294	-3.25761	n.d.	KOG2084	Predicted histone tail methylase containing SET domain	Chromatin structure and dynamics	INFORMATION STORAGE AND PROCESSING
84311	3	scaffold_7/1225911-1227697	1	-1.14248	0.391098	-0.79712	-2.99048	-2.14586	n.d.	KOG2571	Chitin synthase/hyaluronan synthase (glycosyltransferases)	Cell wall/membrane/envelope biogenesis	CELLULAR PROCESSES AND SIGNALING
93567	6	scaffold_14/20509-20975	1	-0.841381	0.638169	-1.59918	-2.98488	-2.17776	n.d.	KOG0251	Clathrin assembly protein AP180 and related proteins, contain ENTH domain	Intracellular trafficking, secretion, and vesicular transport	CELLULAR PROCESSES AND SIGNALING
89243	4	scaffold_8/352289-352807	1	0.0152612	0.87836	-0.460358	-2.98474	-2.27227	n.d.			Translation, ribosomal structure and biogenesis	INFORMATION STORAGE AND PROCESSING
94941	2	scaffold_4/3278517-3278735	1	0.162447	0.926124	-1.23023	-2.98004	-2.68632	n.d.	KOG0534	NADH-cytochrome b-5 reductase	Coenzyme transport and metabolism	METABOLISM
12399	2	scaffold_6/1084491-1085381	1	-1.48863	-0.0783951	-1.4508	-2.97525	-2.82751	n.d.	KOG1467	Translation initiation factor 2B, delta subunit (eIF-2Bdelta/GCD2)	Translation, ribosomal structure and biogenesis	INFORMATION STORAGE AND PROCESSING
76134	3	scaffold_1/787802-789520	1	-0.231062	-0.32494	-1.09132	-2.96672	-2.65047	n.d.	KOG0102	Molecular chaperones mortalin/PBP74/GRP75, HSP70 superfamily	Posttranslational modification, protein turnover, chaperones	CELLULAR PROCESSES AND SIGNALING
75313	3	scaffold_9/1019049-1019816	1	-0.447299	0.33311	-1.6122	-2.96174	-2.18827	n.d.	KOG1800	Ferredoxin/adrenodoxin reductase	Nucleotide transport and metabolism	METABOLISM
33458	1	scaffold_1/4533561-4533969	1	-1.04943	-0.499182	-0.575773	-2.96104	-2.55885	n.d.	KOG0583	Serine/threonine protein kinase	Signal transduction mechanisms	CELLULAR PROCESSES AND SIGNALING
84114	4	scaffold_7/596560-598111	1	-0.062679	0.657845	-1.24072	-2.95224	-2.63403	n.d.	KOG2510	SWI-SNF chromatin-remodeling complex protein	Chromatin structure and dynamics	INFORMATION STORAGE AND PROCESSING
90057	4	scaffold_1/2568331-2569500	1	-0.744793	-0.303651	-1.64656	-2.9507	-2.80828	n.d.	KOG0065	Pleiotropic drug resistance proteins (PDR1-15), ABC superfamily	Secondary metabolites biosynthesis, transport and catabolism	METABOLISM
89950	6	scaffold_1/1662389-1662662	1	-0.192536	0.466632	-1.49779	-2.95056	-2.84407	n.d.	KOG4573	Phosphoprotein involved in cytoplasm to vacuole targeting and autophagy	Intracellular trafficking, secretion, and vesicular transport	CELLULAR PROCESSES AND SIGNALING
34025	1	scaffold_2/3809503-3809874	1	0.520976	1.151	-0.665145	-2.94562	-2.04021	n.d.	KOG1698	Mitochondrial/chloroplast ribosomal protein L19	Translation, ribosomal structure and biogenesis	INFORMATION STORAGE AND PROCESSING
29487	2	scaffold_7/69860-70900	1	-0.221514	0.510008	-1.53515	-2.94145	-2.85702	n.d.	KOG2403	Succinate dehydrogenase, flavoprotein subunit	Energy production and conversion	METABOLISM
70091	1	scaffold_4/4187742-4188623	0.98	-0.880491	-0.515103	-1.44342	-2.93216	-2.88636	n.d.	KOG0773	Transcription factor MEIS1 and related HOX domain proteins	Transcription	INFORMATION STORAGE AND PROCESSING
91230	5	scaffold_3/2529428-2529670	1	-1.42751	-0.362899	-1.68892	-2.92812	-2.64193	n.d.	KOG0106	Alternative splicing factor SRp55/B52/SRp75 (RRM superfamily)	RNA processing and modification	INFORMATION STORAGE AND PROCESSING
50500	3	scaffold_7/893916-894909	1	-0.449907	-0.602984	-1.62749	-2.9247	-2.52045	n.d.	KOG2495	NADH-dehydrogenase (ubiquinone)	Energy production and conversion	METABOLISM
45044	1	scaffold_12/421944-422215	1	0.804415	0.860653	-0.896899	-2.92368	-2.58639	n.d.	KOG2725	Cytochrome oxidase assembly factor COX15	Posttranslational modification, protein turnover, chaperones	CELLULAR PROCESSES AND SIGNALING
93787	1	scaffold_1/2876530-2877079	1	-0.308079	0.939365	-1.4249	-2.92235	-2.2788	n.d.	KOG1318	Helix loop helix transcription factor EB	Transcription	INFORMATION STORAGE AND PROCESSING
48059	1	scaffold_3/2559881-2560141	1	-0.453154	0.300463	-1.91839	-2.90904	-2.60176	n.d.	KOG0065	Pleiotropic drug resistance proteins (PDR1-15), ABC superfamily	Secondary metabolites biosynthesis, transport and catabolism	METABOLISM
95140	3	scaffold_5/1680819-1681389	1	0.0879916	0.643376	-1.00321	-2.90833	-2.4461	n.d.	KOG1367	3-phosphoglycerate kinase	Carbohydrate transport and metabolism	METABOLISM
82159	2	scaffold_5/410067-410504	1	-0.585934	0.928688	-1.15279	-2.89577	-2.34822	n.d.	KOG4415	Uncharacterized conserved protein	Function unknown	POORLY CHARACTERIZED
90918	4	scaffold_2/4773865-4774277	1	-0.233607	0.230038	-1.33007	-2.89094	-2.38325	n.d.	KOG1470	Phosphatidylinositol transfer protein PDR16 and related proteins	Lipid transport and metabolism	METABOLISM
82482	3	scaffold_5/1416124-1416928	1	-1.17575	-0.111695	-1.63695	-2.88351	-3.07932	n.d.	KOG1765	Regulator of ribosome synthesis	Translation, ribosomal structure and biogenesis	INFORMATION STORAGE AND PROCESSING
48786	4	scaffold_4/1747102-1747278	1	-0.158698	0.543988	-1.19098	-2.87916	-2.24454	n.d.	KOG1667	Zn2+-binding protein Melusin/RAR1, contains CHORD domain	General function prediction only	POORLY CHARACTERIZED
93782	1	scaffold_1/2827842-2828320	1	-0.402837	-0.45227	-1.86389	-2.8777	-3.0366	n.d.	KOG0157	Cytochrome P450 CYP4/CYP19/CYP26 subfamilies	Secondary metabolites biosynthesis, transport and catabolism	METABOLISM
80802	5	scaffold_4/263791-264100	1	0.0852423	0.119807	-0.763022	-2.86275	-2.03989	n.d.	KOG1550	Extracellular protein SEL-1 and related proteins	Posttranslational modification, protein turnover, chaperones	CELLULAR PROCESSES AND SIGNALING
20075	4	scaffold_2/1331754-1332210	1	-1.66909	-0.584061	-1.50547	-2.85728	-2.67355	n.d.	KOG1096	Adenosine monophosphate deaminase	Nucleotide transport and metabolism	METABOLISM
92734	1	scaffold_7/1408230-1409229	1	-0.346477	0.976097	-1.20466	-2.84795	-2.56116	n.d.	KOG2294	Transcription factor of the Forkhead/HNF3 family	Transcription	INFORMATION STORAGE AND PROCESSING
51408	3	scaffold_10/309835-310002	1	-1.24016	-0.664001	-1.19932	-2.84118	-2.9958	n.d.	KOG0725	Reductases with broad range of substrate specificities	General function prediction only	POORLY CHARACTERIZED
50238	3	scaffold_6/2411706-2411793	1	-0.825172	0.130413	-0.746735	-2.84083	-2.59144	n.d.	KOG1282	Serine carboxypeptidases (lysosomal cathepsin A)	Amino acid transport and metabolism	METABOLISM
91591	10	scaffold_4/1057715-1058368	1	-0.383032	0.174878	-1.40054	-2.8377	-3.14269	n.d.	KOG0521	Putative GTPase activating proteins (GAPs)	Signal transduction mechanisms	CELLULAR PROCESSES AND SIGNALING
41987	4	scaffold_7/1517969-1518442	1	-0.750455	0.650028	-0.45006	-2.83343	-2.05909	n.d.	KOG0295	WD40 repeat-containing protein	Function unknown	POORLY CHARACTERIZED
94401	1	scaffold_3/1130894-1131080	1	-0.726756	-0.744999	-0.377172	-2.83109	-2.8126	n.d.	KOG2992	Nucleolar GTPase/ATPase p130	Nuclear structure	CELLULAR PROCESSES AND SIGNALING
93173	3	scaffold_9/1456202-1457993	0.99	-0.599554	0.40405	-0.967605	-2.8277	-2.3671	n.d.	KOG1472	Histone acetyltransferase SAGA/ADA, catalytic subunit PCAF/GCN5 and related proteins	Chromatin structure and dynamics	INFORMATION STORAGE AND PROCESSING
89017	2	scaffold_6/2643643-2644017	1	-0.78821	0.29229	-0.6376	-2.82202	-2.33986	n.d.	KOG2177	Predicted E3 ubiquitin ligase	Posttranslational modification, protein turnover, chaperones	CELLULAR PROCESSES AND SIGNALING
95599	1	scaffold_7/1755384-1756112	1	-0.26542	0.401399	-1.27714	-2.81568	-2.8163	n.d.	KOG0857	60s ribosomal protein L10	Translation, ribosomal structure and biogenesis	INFORMATION STORAGE AND PROCESSING
29691	2	scaffold_7/1417893-1418109	1	-0.301926	-0.0866455	-0.469485	-2.81401	-2.15413	n.d.	KOG2779	N-myristoyl transferase	Lipid transport and metabolism	METABOLISM
82047	4	scaffold_5/8429-8672	1	0.0865999	0.412836	-1.15109	-2.80987	-2.52464	n.d.	KOG1425	Microfibrillar-associated protein MFAP1	Cytoskeleton	CELLULAR PROCESSES AND SIGNALING
86333	5	scaffold_11/821793-823161	1	-0.2357	1.11414	-1.30223	-2.80925	-2.40421	n.d.	KOG2421	Predicted starch-binding protein	General function prediction only	POORLY CHARACTERIZED
13626	4	scaffold_9/630428-631003	1	1.30478	1.41009	-0.56201	-2.80267	-2.13803	n.d.	KOG1043	Ca2+-binding transmembrane protein LETM1/MRS7	Function unknown	POORLY CHARACTERIZED
92089	1	scaffold_5/1190770-1191306	1	0.080007	0.475045	-1.3958	-2.79571	-2.20983	n.d.	KOG0517	Beta-spectrin	Cytoskeleton	CELLULAR PROCESSES AND SIGNALING
44205	2	scaffold_10/84138-84309	1	-1.63056	0.416669	-1.32711	-2.78978	-2.21552	n.d.	KOG0712	Molecular chaperone (DnaJ superfamily)	Posttranslational modification, protein turnover, chaperones	CELLULAR PROCESSES AND SIGNALING
44640	6	scaffold_11/77422-77501	1	-1.18806	-0.951008	-0.950273	-2.78302	-2.16826	n.d.	KOG2005	26S proteasome regulatory complex, subunit RPN1/PSMD2	Posttranslational modification, protein turnover, chaperones	CELLULAR PROCESSES AND SIGNALING
88605	4	scaffold_5/386365-387234	1	-0.102493	0.523273	-1.10292	-2.76898	-2.58866	n.d.	KOG2403	Succinate dehydrogenase, flavoprotein subunit	Energy production and conversion	METABOLISM
46623	1	scaffold_1/5687016-5687606	1	-0.934797	0.356275	-0.680949	-2.76185	-2.28605	n.d.
94991	2	scaffold_4/3918917-3919131	1	0.2554	1.01931	-1.03501	-2.76052	-2.4513	n.d.	KOG4747	Two-component phosphorelay intermediate involved in MAP kinase cascade regulation	Signal transduction mechanisms	CELLULAR PROCESSES AND SIGNALING
44594	3	scaffold_11/688678-689099	1	0.766272	0.609877	-1.15046	-2.75463	-2.4474	n.d.	KOG3049	Succinate dehydrogenase, Fe-S protein subunit	Energy production and conversion	METABOLISM
43913	1	scaffold_9/1358615-1358815	1	-0.777412	0.807708	-1.42412	-2.75454	-2.9254	n.d.	KOG1512	PHD Zn-finger protein	General function prediction only	POORLY CHARACTERIZED
93857	8	scaffold_1/3993900-3994141	1	-0.0731432	0.756956	-0.892082	-2.75335	-2.23262	n.d.			Translation, ribosomal structure and biogenesis	INFORMATION STORAGE AND PROCESSING
94013	1	scaffold_2/534825-535300	0.92	-0.561585	0.107947	-1.37719	-2.74691	-2.15569	n.d.	KOG0519	Sensory transduction histidine kinase	Signal transduction mechanisms	CELLULAR PROCESSES AND SIGNALING
50834	3	scaffold_8/489133-490148	1	-0.0554243	-0.190841	-1.07769	-2.74586	-2.16342	n.d.	KOG0767	Mitochondrial phosphate carrier protein	Energy production and conversion	METABOLISM
87231	3	scaffold_1/3552377-3552608	1	0.927713	1.86288	-0.61323	-2.73331	-2.1695	n.d.	KOG1003	Actin filament-coating protein tropomyosin	Cytoskeleton	CELLULAR PROCESSES AND SIGNALING
37057	1	scaffold_3/178948-179643	1	0.6628	1.09103	-0.677849	-2.72616	-2.08443	n.d.	KOG3230	Vacuolar assembly/sorting protein DID4	Intracellular trafficking, secretion, and vesicular transport	CELLULAR PROCESSES AND SIGNALING
93155	2	scaffold_9/1271467-1271957	1	0.330974	0.511687	-0.818617	-2.71417	-2.50334	n.d.	KOG0563	Glucose-6-phosphate 1-dehydrogenase	Carbohydrate transport and metabolism	METABOLISM
91714	3	scaffold_4/2181662-2181994	1	0.194456	-0.012078	-0.973718	-2.71392	-2.49297	n.d.	KOG4090	Uncharacterized conserved protein	Function unknown	POORLY CHARACTERIZED
92731	3	scaffold_7/1394594-1395037	1	-0.204881	0.196843	-0.900705	-2.70646	-2.41807	n.d.	KOG2260	Cell division cycle 37 protein, CDC37	Cell cycle control, cell division, chromosome partitioning	METABOLISM
48484	3	scaffold_3/4845995-4846174	1	0.56431	0.593943	-1.1596	-2.69928	-2.78716	n.d.	KOG3364	Membrane protein involved in organellar division	Cell wall/membrane/envelope biogenesis	CELLULAR PROCESSES AND SIGNALING
94942	2	scaffold_4/3288040-3288674	1	-0.331278	0.38086	-1.2096	-2.69834	-2.19509	n.d.	KOG0154	RNA-binding protein RBM5 and related proteins, contain G-patch and RRM domains	General function prediction only	POORLY CHARACTERIZED
91077	2	scaffold_3/1286663-1288146	1	-0.0702594	0.441644	-1.24231	-2.69705	-2.48015	n.d.	KOG4197	FOG: PPR repeat	General function prediction only	POORLY CHARACTERIZED
93008	12	scaffold_8/1830177-1830730	0.99	-0.656691	-0.320996	-0.963397	-2.69169	-2.15965	n.d.	KOG0254	Predicted transporter (major facilitator superfamily)	General function prediction only	POORLY CHARACTERIZED
30046	2	scaffold_8/1042654-1042976	1	-0.36926	-0.0818793	-1.01725	-2.68511	-2.2688	n.d.	KOG1695	Glutathione S-transferase	Posttranslational modification, protein turnover, chaperones	CELLULAR PROCESSES AND SIGNALING
45044	2	scaffold_12/420980-421883	1	0.272106	0.788779	-1.21345	-2.68263	-2.47427	n.d.	KOG2725	Cytochrome oxidase assembly factor COX15	Posttranslational modification, protein turnover, chaperones	CELLULAR PROCESSES AND SIGNALING
79972	9	scaffold_3/2410408-2410896	1	-0.223458	0.46573	-1.79505	-2.67594	-2.78915	n.d.	KOG1245	Chromatin remodeling complex WSTF-ISWI, large subunit (contains heterochromatin localization, PHD and BROMO domains)	Chromatin structure and dynamics	INFORMATION STORAGE AND PROCESSING
38120	1	scaffold_4/4088671-4089897	1	-0.759387	0.136886	-1.31223	-2.66947	-2.29681	n.d.	KOG4197	FOG: PPR repeat	General function prediction only	POORLY CHARACTERIZED
31124	3	scaffold_1/1325958-1326394	1	-0.596822	-0.217555	0.313284	-2.66886	-2.43473	n.d.	KOG0632	Phytochelatin synthase	Inorganic ion transport and metabolism	METABOLISM
30744	4	scaffold_11/414364-414696	1	-1.04635	0.111803	-0.875947	-2.66288	-2.35889	n.d.	KOG0836	F-actin capping protein, alpha subunit	Cytoskeleton	CELLULAR PROCESSES AND SIGNALING
92017	8	scaffold_5/490450-492055	1	0.329409	0.525605	-0.832996	-2.66133	-2.20499	n.d.	KOG2062	26S proteasome regulatory complex, subunit RPN2/PSMD1	Posttranslational modification, protein turnover, chaperones	CELLULAR PROCESSES AND SIGNALING
77001	2	scaffold_1/3591169-3591680	1	0.0074795	0.306167	-0.830398	-2.65637	-2.45063	n.d.	KOG4297	C-type lectin	Signal transduction mechanisms	CELLULAR PROCESSES AND SIGNALING
90832	4	scaffold_2/4009876-4011005	1	0.6002	0.556526	-0.238957	-2.65462	-2.02708	n.d.	KOG1192	UDP-glucuronosyl and UDP-glucosyl transferase	Carbohydrate transport and metabolism	METABOLISM
42284	1	scaffold_7/711990-712077	1	-0.308156	0.922944	-1.38203	-2.65223	-3.29408	n.d.	KOG0302	Ribosome Assembly protein	General function prediction only	POORLY CHARACTERIZED
95682	1	scaffold_8/656612-657338	1	-0.300101	0.392819	-1.10908	-2.64844	-2.7708	0.980929	KOG0857	60s ribosomal protein L10	Translation, ribosomal structure and biogenesis	INFORMATION STORAGE AND PROCESSING
48444	5	scaffold_3/4632773-4632868	1	-0.307078	1.16703	-1.54318	-2.64703	-2.25328	n.d.	KOG1768	40s ribosomal protein S26	Translation, ribosomal structure and biogenesis	INFORMATION STORAGE AND PROCESSING
93193	4	scaffold_10/71641-72390	1	-0.602018	0.00190317	-0.804501	-2.64672	-2.35197	n.d.	KOG2992	Nucleolar GTPase/ATPase p130	Nuclear structure	CELLULAR PROCESSES AND SIGNALING
81743	2	scaffold_4/3310858-3311846	1	-1.19531	-0.924413	-1.02081	-2.64096	-2.63078	n.d.	KOG0709	CREB/ATF family transcription factor	Transcription	INFORMATION STORAGE AND PROCESSING
77450	2	scaffold_1/5145957-5147183	0.74	-0.413526	0.45323	-0.780564	-2.63995	-2.26677	n.d.	KOG4226	Adaptor protein NCK/Dock, contains SH2 and SH3 domains	Signal transduction mechanisms	CELLULAR PROCESSES AND SIGNALING
87683	6	scaffold_2/3188870-3189156	1	-0.557212	-0.162794	-1.32091	-2.6243	-2.25179	n.d.	KOG0908	Thioredoxin-like protein	Posttranslational modification, protein turnover, chaperones	CELLULAR PROCESSES AND SIGNALING
39200	2	scaffold_4/1222832-1223099	1	0.212009	0.666658	-0.550523	-2.62428	-2.23016	n.d.	KOG0621	Phospholipid scramblase	Cell wall/membrane/envelope biogenesis	CELLULAR PROCESSES AND SIGNALING
84536	1	scaffold_7/1973243-1973846	1	0.335366	0.905693	-1.30959	-2.62132	-2.56499	n.d.	KOG1721	FOG: Zn-finger	General function prediction only	POORLY CHARACTERIZED
93264	3	scaffold_10/739928-741494	0.92	-0.81246	0.701949	-0.891776	-2.61653	-2.10851	n.d.	KOG3873	Sphingomyelinase family protein	Signal transduction mechanisms	CELLULAR PROCESSES AND SIGNALING
31320	2	scaffold_1/2171418-2171565	1	-0.845039	-0.00271098	-0.675114	-2.59985	-2.00398	n.d.
89322	9	scaffold_8/1452151-1453354	1	-0.49476	0.541146	-0.948454	-2.57947	-2.11402	n.d.	KOG0980	Actin-binding protein SLA2/Huntingtin-interacting protein Hip1	Cytoskeleton	CELLULAR PROCESSES AND SIGNALING
90112	6	scaffold_1/3024226-3025229	1	-0.640253	-0.0226579	-1.1556	-2.57701	-2.43456	n.d.	KOG1965	Sodium/hydrogen exchanger protein	Inorganic ion transport and metabolism	METABOLISM
93252	10	scaffold_10/638811-638952	1	0.242589	0.896386	-0.546627	-2.57494	-2.35031	n.d.	KOG2073	SAP family cell cycle dependent phosphatase-associated protein	Cell cycle control, cell division, chromosome partitioning	METABOLISM
50168	2	scaffold_6/2110855-2111066	1	-0.199503	0.819911	-1.18204	-2.56795	-2.76598	3.65069	KOG0402	60S ribosomal protein L37	Translation, ribosomal structure and biogenesis	INFORMATION STORAGE AND PROCESSING
18759	2	scaffold_3/3220687-3220836	1	-0.179189	-0.0398778	-1.46253	-2.56395	-2.48136	n.d.	KOG4661	Hsp27-ERE-TATA-binding protein/Scaffold attachment factor (SAF-B)	Transcription	INFORMATION STORAGE AND PROCESSING
92731	2	scaffold_7/1395096-1395487	1	-0.321873	0.73074	-0.531293	-2.56067	-2.16774	n.d.	KOG2260	Cell division cycle 37 protein, CDC37	Cell cycle control, cell division, chromosome partitioning	METABOLISM
81408	3	scaffold_4/2219129-2219407	1	-0.943934	-0.548437	-1.15523	-2.56067	-2.33706	n.d.	KOG1793	Uncharacterized conserved protein	Function unknown	POORLY CHARACTERIZED
94112	3	scaffold_2/2053866-2053979	1	0.413446	1.07915	-1.61895	-2.5538	-2.24338	5.51496	KOG3295	60S Ribosomal protein L13	Translation, ribosomal structure and biogenesis	INFORMATION STORAGE AND PROCESSING
90782	3	scaffold_2/3482771-3482859	1	-0.450668	0.363465	-0.611836	-2.55359	-2.01403	n.d.	KOG0122	Translation initiation factor 3, subunit g (eIF-3g)	Translation, ribosomal structure and biogenesis	INFORMATION STORAGE AND PROCESSING
32834	4	scaffold_1/712302-715279	1	0.0331155	0.0748486	-0.587314	-2.54992	-2.04728	n.d.	KOG0054	Multidrug resistance-associated protein/mitoxantrone resistance protein, ABC superfamily	Secondary metabolites biosynthesis, transport and catabolism	METABOLISM
48455	3	scaffold_3/4670966-4671388	1	-0.578469	0.470443	-1.38259	-2.54312	-2.63639	n.d.			Posttranslational modification, protein turnover, chaperones	CELLULAR PROCESSES AND SIGNALING
91279	4	scaffold_3/2977869-2978451	1	-1.00127	-0.00583626	-0.767334	-2.53641	-2.41799	n.d.	KOG0318	WD40 repeat stress protein/actin interacting protein	Cytoskeleton	CELLULAR PROCESSES AND SIGNALING
44822	4	scaffold_11/911162-911463	1	-0.394421	0.157837	-1.22525	-2.53614	-2.11849	n.d.	KOG2210	Oxysterol-binding protein	Signal transduction mechanisms	CELLULAR PROCESSES AND SIGNALING
80586	1	scaffold_3/4413703-4414550	1	-0.293763	0.722693	-0.997502	-2.53146	-2.49436	n.d.	KOG3053	Uncharacterized conserved protein	Function unknown	POORLY CHARACTERIZED
91915	6	scaffold_4/3794144-3795017	1	-1.09729	0.244524	-0.915082	-2.53057	-2.07676	n.d.	KOG2220	Predicted signal transduction protein	General function prediction only	POORLY CHARACTERIZED
76793	3	scaffold_1/2936779-2938025	1	0.148821	1.09685	-1.09622	-2.52765	-2.13521	n.d.	KOG0384	Chromodomain-helicase DNA-binding protein	Transcription	INFORMATION STORAGE AND PROCESSING
77377	1	scaffold_1/4913207-4914340	1	-0.569921	0.738306	-0.410069	-2.52208	-2.08952	n.d.	KOG2746	HMG-box transcription factor Capicua and related proteins	Transcription	INFORMATION STORAGE AND PROCESSING
76244	2	scaffold_1/1123427-1125025	1	-0.563817	-0.0710853	-1.03708	-2.5211	-2.07536	n.d.	KOG0613	Projectin/twitchin and related proteins	Cytoskeleton	CELLULAR PROCESSES AND SIGNALING
79571	3	scaffold_3/1122144-1122577	1	-0.375429	0.775926	-1.09393	-2.50023	-2.51937	n.d.	KOG2256	Predicted protein involved in nuclear export of pre-ribosomes	Translation, ribosomal structure and biogenesis	INFORMATION STORAGE AND PROCESSING
46783	3	scaffold_2/530742-531435	1	-0.392938	0.226695	-1.11271	-2.49577	-2.24445	n.d.	KOG0131	Splicing factor 3b, subunit 4	RNA processing and modification	INFORMATION STORAGE AND PROCESSING
87333	8	scaffold_1/4885131-4886443	1	0.32091	0.861257	-1.2627	-2.49262	-2.25988	n.d.	KOG3979	FGF receptor activating protein 1	Signal transduction mechanisms	CELLULAR PROCESSES AND SIGNALING
94072	1	scaffold_2/1326607-1326759	1	0.0219145	0.0651725	-1.06318	-2.48909	-2.52807	n.d.	KOG3173	Predicted Zn-finger protein	General function prediction only	POORLY CHARACTERIZED
89721	1	scaffold_13/232044-232515	1	-1.37569	0.0240073	-0.685489	-2.48717	-2.3505	n.d.	KOG3081	Vesicle coat complex COPI, epsilon subunit	Intracellular trafficking, secretion, and vesicular transport	CELLULAR PROCESSES AND SIGNALING
78799	1	scaffold_2/3562430-3564472	1	-0.431883	0.197571	-0.452221	-2.48285	-2.11367	n.d.	KOG3751	Growth factor receptor-bound proteins (GRB7, GRB10, GRB14)	Signal transduction mechanisms	CELLULAR PROCESSES AND SIGNALING
91374	1	scaffold_3/3808160-3808595	1	-0.319779	0.255766	-0.594081	-2.46929	-2.13038	n.d.	KOG1060	Vesicle coat complex AP-3, beta subunit	Intracellular trafficking, secretion, and vesicular transport	CELLULAR PROCESSES AND SIGNALING
47690	1	scaffold_3/835093-835143	1	-0.860942	-0.0964219	-0.59488	-2.46436	-2.20606	n.d.	KOG0087	GTPase Rab11/YPT3, small G protein superfamily	Intracellular trafficking, secretion, and vesicular transport	CELLULAR PROCESSES AND SIGNALING
86793	1	scaffold_13/545622-546572	1	-0.25488	0.556991	-0.896121	-2.4639	-2.37362	n.d.	KOG3032	Uncharacterized conserved protein	Function unknown	POORLY CHARACTERIZED
25723	2	scaffold_1/5200397-5203203	1	0.662373	1.66983	-0.7636	-2.45619	-2.12337	n.d.	KOG0202	Ca2+ transporting ATPase	Inorganic ion transport and metabolism	METABOLISM
50382	4	scaffold_7/148386-148586	1	-0.646487	0.195859	-0.886572	-2.43619	-2.27533	n.d.	KOG3163	Uncharacterized conserved protein related to ribosomal protein S8E	General function prediction only	POORLY CHARACTERIZED
79616	4	scaffold_3/1264629-1266775	1	-0.875543	0.379718	-1.00745	-2.41663	-2.14642	n.d.	KOG1878	Nuclear receptor coregulator SMRT/SMRTER, contains Myb-like domains	Transcription	INFORMATION STORAGE AND PROCESSING
47807	5	scaffold_3/1417307-1418995	1	-0.458222	0.427661	-0.73103	-2.39607	-2.42828	n.d.	KOG1050	Trehalose-6-phosphate synthase component TPS1 and related subunits	Carbohydrate transport and metabolism	METABOLISM
31788	4	scaffold_1/1698364-1698715	1	0.308826	1.38348	-1.07733	-2.38478	-2.0436	n.d.	KOG0971	Microtubule-associated protein dynactin DCTN1/Glued	Cytoskeleton	CELLULAR PROCESSES AND SIGNALING
95473	3	scaffold_6/2850865-2851197	1	-1.6752	0.0205418	-0.983217	-2.38246	-2.28423	n.d.	KOG0052	Translation elongation factor EF-1 alpha/Tu	Translation, ribosomal structure and biogenesis	INFORMATION STORAGE AND PROCESSING
47676	3	scaffold_3/797557-798333	1	-0.392242	0.393016	-0.592215	-2.38121	-2.2919	n.d.	KOG2124	Glycosylphosphatidylinositol anchor synthesis protein	Signal transduction mechanisms	CELLULAR PROCESSES AND SIGNALING
94003	1	scaffold_2/420283-421962	1	-0.612656	0.00594598	-1.41032	-2.37975	-2.61455	n.d.	KOG0405	Pyridine nucleotide-disulphide oxidoreductase	Secondary metabolites biosynthesis, transport and catabolism	METABOLISM
79227	6	scaffold_2/4971944-4974148	1	-0.0499175	0.519361	-0.836029	-2.36218	-2.25304	n.d.	KOG0783	Uncharacterized conserved protein, contains ankyrin and BTB/POZ domains	Function unknown	POORLY CHARACTERIZED
74888	4	scaffold_7/1813357-1813723	1	-0.016236	0.837074	-0.928973	-2.3507	-2.2589	n.d.	KOG0266	WD40 repeat-containing protein	General function prediction only	POORLY CHARACTERIZED
91660	4	scaffold_4/1660738-1661328	0.99	-0.387993	0.384878	-0.632266	-2.34873	-2.23803	n.d.	KOG2031	Tyrosyl-DNA phosphodiesterase	Replication, recombination and repair	INFORMATION STORAGE AND PROCESSING
95461	3	scaffold_6/2729249-2730240	0.95	-0.902858	0.00246217	-0.951802	-2.34651	-2.26331	n.d.	KOG1523	Actin-related protein Arp2/3 complex, subunit ARPC1/p41-ARC	Cytoskeleton	CELLULAR PROCESSES AND SIGNALING
88998	6	scaffold_6/2459257-2459742	1	-0.490619	0.988965	-0.423789	-2.33825	-2.02428	n.d.	KOG0276	Vesicle coat complex COPI, beta' subunit	Intracellular trafficking, secretion, and vesicular transport	CELLULAR PROCESSES AND SIGNALING
90918	3	scaffold_2/4774327-4774621	1	-1	-0.547509	-1.48946	-2.33121	-2.00654	n.d.	KOG1470	Phosphatidylinositol transfer protein PDR16 and related proteins	Lipid transport and metabolism	METABOLISM
43050	4	scaffold_8/1931424-1931510	1	0.466776	0.577505	-0.978604	-2.30287	-2.31275	n.d.	KOG0170	E3 ubiquitin protein ligase	Posttranslational modification, protein turnover, chaperones	CELLULAR PROCESSES AND SIGNALING
86763	4	scaffold_13/446471-446902	1	-0.255163	0.134609	-0.745703	-2.3024	-2.283	n.d.	KOG1437	Fasciclin and related adhesion glycoproteins	Extracellular structures	CELLULAR PROCESSES AND SIGNALING
89561	7	scaffold_10/1074786-1075156	1	-0.129128	0.849984	-0.572339	-2.28955	-2.23118	n.d.	KOG1050	Trehalose-6-phosphate synthase component TPS1 and related subunits	Carbohydrate transport and metabolism	METABOLISM
95242	5	scaffold_5/2858301-2858848	1	-0.807412	0.693279	-0.26445	-2.28877	-2.13454	n.d.	KOG0395	Ras-related GTPase	General function prediction only	POORLY CHARACTERIZED
29487	3	scaffold_7/70972-71808	1	-0.201286	0.484771	-1.6951	-2.27865	-2.30816	n.d.	KOG2403	Succinate dehydrogenase, flavoprotein subunit	Energy production and conversion	METABOLISM
44317	2	scaffold_10/44700-44908	1	-0.427595	0.577559	-0.75766	-2.26747	-2.00638	n.d.	KOG1430	C-3 sterol dehydrogenase/3-beta-hydroxysteroid dehydrogenase and related dehydrogenases	Lipid transport and metabolism	METABOLISM
81551	6	scaffold_4/2695491-2695745	1	0.00431603	0.244524	-1.19344	-2.25826	-2.14597	n.d.	KOG0054	Multidrug resistance-associated protein/mitoxantrone resistance protein, ABC superfamily	Secondary metabolites biosynthesis, transport and catabolism	METABOLISM
89517	1	scaffold_10/464606-464747	1	-0.981334	-0.351208	-0.271762	-2.25574	-2.11737	n.d.	KOG2322	N-methyl-D-aspartate receptor glutamate-binding subunit	Signal transduction mechanisms	CELLULAR PROCESSES AND SIGNALING
32912	4	scaffold_1/1872717-1872802	1	-0.494671	0.800758	-0.382713	-2.25528	-2.59763	n.d.	KOG3142	Prenylated rab acceptor 1	Intracellular trafficking, secretion, and vesicular transport	CELLULAR PROCESSES AND SIGNALING
78620	2	scaffold_2/3003673-3004803	1	-0.6596	0.695908	-0.806676	-2.25492	-2.15877	n.d.	KOG1475	Ribosomal protein RPL1/RPL2/RL4L4	RNA processing and modification	INFORMATION STORAGE AND PROCESSING
43858	1	scaffold_9/703605-704208	1	-0.747147	-0.631494	-1.21877	-2.23467	-2.754	n.d.	KOG0055	Multidrug/pheromone exporter, ABC superfamily	Secondary metabolites biosynthesis, transport and catabolism	METABOLISM
9964	1	scaffold_2/2094910-2094975	1	-1.07871	0.308132	-0.840805	-2.21789	-2.60444	n.d.	KOG1856	Transcription elongation factor SPT6	RNA processing and modification	INFORMATION STORAGE AND PROCESSING
81477	2	scaffold_4/2405735-2408447	1	-0.673341	-0.0206467	-0.998138	-2.20659	-2.22142	n.d.	KOG4197	FOG: PPR repeat	General function prediction only	POORLY CHARACTERIZED
87856	3	scaffold_3/658259-658626	1	-1.2007	-0.0119941	-0.127747	-2.19855	-2.20934	n.d.			General function prediction only	POORLY CHARACTERIZED
50622	2	scaffold_7/1684586-1684938	1	-0.0879005	0.50499	-0.949547	-2.19418	-2.17541	n.d.	KOG0004	Ubiquitin/40S ribosomal protein S27a fusion	Translation, ribosomal structure and biogenesis	INFORMATION STORAGE AND PROCESSING
93011	6	scaffold_8/1850055-1853770	1	-0.79128	0.025456	-0.834502	-2.19265	-2.14945	n.d.	KOG0245	Kinesin-like protein	Cytoskeleton	CELLULAR PROCESSES AND SIGNALING
25842	2	scaffold_1/5952833-5953237	1	-0.435679	0.446052	-0.970614	-2.17814	-2.39736	n.d.	KOG0541	Alkyl hydroperoxide reductase/peroxiredoxin	Posttranslational modification, protein turnover, chaperones	CELLULAR PROCESSES AND SIGNALING
43628	5	scaffold_9/157603-158443	0.99	-0.196656	1.07224	-1.00096	-2.17671	-2.0779	n.d.	KOG1294	Apurinic/apyrimidinic endonuclease and related enzymes	Replication, recombination and repair	INFORMATION STORAGE AND PROCESSING
93656	1	scaffold_1/1184425-1184976	0.87	-1.54308	0.364019	-0.667883	-2.16593	-2.97849	n.d.
90750	3	scaffold_2/3148292-3148537	1	0.139787	0.59347	-0.511438	-2.15909	-2.4795	n.d.	KOG1414	Transcriptional activator FOSB/c-Fos and related bZIP transcription factors	Transcription	INFORMATION STORAGE AND PROCESSING
38927	7	scaffold_4/3381827-3384115	1	-1.0919	0.475837	-0.537291	-2.13608	-2.03925	n.d.	KOG2171	Karyopherin (importin) beta 3	Intracellular trafficking, secretion, and vesicular transport	CELLULAR PROCESSES AND SIGNALING
46895	4	scaffold_2/1270527-1271503	1	-0.212316	0.735937	-0.791631	-2.13463	-2.052	n.d.	KOG1301	Vesicle trafficking protein Sly1 (Sec1 family)	Intracellular trafficking, secretion, and vesicular transport	CELLULAR PROCESSES AND SIGNALING
20135	3	scaffold_8/448713-448862	1	-0.141913	1.22167	-0.534777	-2.1303	-2.1303	n.d.	KOG1144	Translation initiation factor 5B (eIF-5B)	Translation, ribosomal structure and biogenesis	INFORMATION STORAGE AND PROCESSING
79055	1	scaffold_2/4385024-4385959	1	0.016862	1.09727	-0.605358	-2.11455	-2.14894	n.d.	KOG2398	Predicted proline-serine-threonine phosphatase-interacting protein (PSTPIP)	Cell cycle control, cell division, chromosome partitioning	METABOLISM
46410	3	scaffold_1/4314124-4316394	1	-0.635495	0.0688736	-0.690687	-2.09106	-2.05728	n.d.	KOG0206	P-type ATPase	General function prediction only	POORLY CHARACTERIZED
68633	5	scaffold_1/632236-632425	1	0.0186664	0.422373	-0.616704	-2.07614	-2	n.d.	KOG2620	Prohibitins and stomatins of the PID superfamily	Energy production and conversion	METABOLISM
92598	4	scaffold_7/13295-14565	1	1.29976	0.607259	-0.316045	-2.05379	-2.1824	n.d.	KOG1596	Fibrillarin and related nucleolar RNA-binding proteins	RNA processing and modification	INFORMATION STORAGE AND PROCESSING
48729	5	scaffold_4/1448262-1448551	1	0.285823	1.0467	-0.959502	-2.02517	-2.23257	n.d.	KOG0206	P-type ATPase	General function prediction only	POORLY CHARACTERIZED
94535	2	scaffold_3/2616087-2616539	1	0.021256	1.17448	0.668169	-2.02311	-2.25639	n.d.			Function unknown	POORLY CHARACTERIZED
91622	4	scaffold_4/1371198-1371509	1	0.333941	1.18254	-0.318136	-2.01906	-2.11783	n.d.	KOG1118	Lysophosphatidic acid acyltransferase endophilin/SH3GL, involved in synaptic vesicle formation	Lipid transport and metabolism	METABOLISM
51186	2	scaffold_9/631999-632544	1	-0.465799	-0.287207	-0.991273	-2.01049	-2.18864	n.d.	KOG0541	Alkyl hydroperoxide reductase/peroxiredoxin	Posttranslational modification, protein turnover, chaperones	CELLULAR PROCESSES AND SIGNALING
9831	3	scaffold_3/3824577-3824744	1	-0.0730473	0.176391	-0.874345	-2.00323	-2.5364	n.d.	KOG0054	Multidrug resistance-associated protein/mitoxantrone resistance protein, ABC superfamily	Secondary metabolites biosynthesis, transport and catabolism	METABOLISM
95318	2	scaffold_6/763703-764469	1	-0.329984	0.559175	-1.5843	-5.24576	-1.9651	3.42838	KOG1520	Predicted alkaloid synthase/Surface mucin Hemomucin	General function prediction only	POORLY CHARACTERIZED
88145	2	scaffold_3/4070523-4071493	0.99	-0.257484	0.81383	-0.824128	-4.85101	-1.65262	n.d.	KOG1257	NADP+-dependent malic enzyme	Energy production and conversion	METABOLISM
91412	7	scaffold_3/4171656-4172326	1	0.372054	1.8544	-0.691282	-4.19666	-1.00798	n.d.	KOG1216	von Willebrand factor and related coagulation proteins	Extracellular structures	CELLULAR PROCESSES AND SIGNALING
94060	3	scaffold_2/1230075-1230810	1	-0.241598	0.868038	-0.807737	-3.89303	-1.74308	n.d.	KOG1378	Purple acid phosphatase	Carbohydrate transport and metabolism	METABOLISM
95037	5	scaffold_5/126745-127250	1	0.375678	1.20722	-0.892361	-3.8451	-1.49276	n.d.
45935	5	scaffold_1/1756191-1756731	1	0.330284	1.77579	-1.38271	-3.83605	-1.9767	n.d.	KOG0252	Inorganic phosphate transporter	Inorganic ion transport and metabolism	METABOLISM
80539	2	scaffold_3/4270635-4271049	1	0.459411	2.05207	-0.230201	-3.71703	-1.31143	n.d.	KOG1181	FOG: Low-complexity	Function unknown	POORLY CHARACTERIZED
47616	2	scaffold_3/414428-415607	1	0.25445	0.916032	-0.348969	-3.71404	-1.63475	n.d.	KOG1360	5-aminolevulinate synthase	Coenzyme transport and metabolism	METABOLISM
30682	3	scaffold_11/120581-120657	0.97	-0.377945	0.480217	-0.710248	-3.67452	-1.654	n.d.	KOG2638	UDP-glucose pyrophosphorylase	Carbohydrate transport and metabolism	METABOLISM
80406	3	scaffold_3/3803083-3805016	1	-0.334815	1.10447	-0.906745	-3.64036	-1.97709	n.d.	KOG1869	Splicing coactivator SRm160/300, subunit SRm300	RNA processing and modification	INFORMATION STORAGE AND PROCESSING
87857	4	scaffold_3/669048-669580	1	-0.882699	0.671359	-0.0519478	-3.59803	-1.49449	n.d.	KOG3882	Tetraspanin family integral membrane protein	General function prediction only	POORLY CHARACTERIZED
93776	3	scaffold_1/2712692-2712811	1	0.616434	1.6541	-0.0104595	-3.40505	-1.30685	n.d.
92625	1	scaffold_7/344784-345415	0.97	0.299238	0.673036	-1.21343	-3.38535	-1.92057	n.d.	KOG0379	Kelch repeat-containing proteins	General function prediction only	POORLY CHARACTERIZED
49344	1	scaffold_5/461882-462748	0.98	-0.109914	1.01063	0.0151864	-3.38149	-0.556523	3.87776	KOG4297	C-type lectin	Signal transduction mechanisms	CELLULAR PROCESSES AND SIGNALING
89960	3	scaffold_1/1742623-1743453	1	-0.0482132	0.765964	-1.05141	-3.35083	-1.68246	n.d.	KOG3599	Ca2+-modulated nonselective cation channel polycystin	Inorganic ion transport and metabolism	METABOLISM
46568	3	scaffold_1/5222327-5223671	1	0.624958	1.0761	-0.0263292	-3.2979	-0.807621	n.d.	KOG0684	Cytochrome P450	Secondary metabolites biosynthesis, transport and catabolism	METABOLISM
89569	3	scaffold_10/1223846-1224472	1	-0.198654	1.11042	-0.070122	-3.27113	-0.611294	n.d.	KOG1520	Predicted alkaloid synthase/Surface mucin Hemomucin	General function prediction only	POORLY CHARACTERIZED
73863	4	scaffold_4/4101576-4101936	1	0.474362	1.0939	-1.27912	-3.26119	-1.80467	n.d.	KOG0684	Cytochrome P450	Secondary metabolites biosynthesis, transport and catabolism	METABOLISM
91193	1	scaffold_3/2223334-2224725	0.99	0.225045	1.51576	-0.682708	-3.23814	-1.41293	n.d.	KOG1181	FOG: Low-complexity	Function unknown	POORLY CHARACTERIZED
88136	2	scaffold_3/3944931-3946069	1	0.717731	1.60417	-0.742411	-3.17866	-1.93765	n.d.	KOG1468	Predicted translation initiation factor related to eIF-2B alpha/beta/delta subunits (CIG2/IDI2)	Translation, ribosomal structure and biogenesis	INFORMATION STORAGE AND PROCESSING
48022	5	scaffold_3/2304379-2304432	1	0.217014	1.1382	-1.3004	-3.17248	-1.93632	n.d.	KOG1241	Karyopherin (importin) beta 1	Intracellular trafficking, secretion, and vesicular transport	CELLULAR PROCESSES AND SIGNALING
90890	5	scaffold_2/4537782-4538024	1	-1.74103	-0.825168	-0.752265	-3.14638	-1.81692	n.d.	KOG2806	Chitinase	Carbohydrate transport and metabolism	METABOLISM
85063	4	scaffold_8/1509096-1509416	1	-0.187873	1.19062	-0.570159	-3.08156	-1.13009	n.d.	KOG0101	Molecular chaperones HSP70/HSC70, HSP70 superfamily	Posttranslational modification, protein turnover, chaperones	CELLULAR PROCESSES AND SIGNALING
47076	1	scaffold_2/2294153-2294860	0.98	0.797105	1.67304	0.652266	-3.07169	-0.321343	n.d.	KOG4569	Predicted lipase	Lipid transport and metabolism	METABOLISM
49444	4	scaffold_5/1007347-1007690	1	-0.146367	1.18986	-1.09396	-3.07023	-1.99454	n.d.	KOG2655	Septin family protein (P-loop GTPase)	Intracellular trafficking, secretion, and vesicular transport	CELLULAR PROCESSES AND SIGNALING
91403	3	scaffold_3/4122213-4125134	1	0.0208677	0.994222	-0.0974296	-2.98727	-1.39035	n.d.	KOG2992	Nucleolar GTPase/ATPase p130	Nuclear structure	CELLULAR PROCESSES AND SIGNALING
92884	2	scaffold_8/633189-633824	1	0.0367625	1.01772	-0.573882	-2.98368	-1.83106	n.d.	KOG0561	bHLH transcription factor	Transcription	INFORMATION STORAGE AND PROCESSING
51816	6	scaffold_12/734493-734750	1	-0.882989	0.652395	-1.2554	-2.96958	-1.74237	n.d.	KOG1642	Ribonuclease, T2 family	RNA processing and modification	INFORMATION STORAGE AND PROCESSING
96091	1	scaffold_13/215342-216132	0.98	-0.931881	0.255513	-0.745148	-2.95466	-1.74338	n.d.
86952	1	scaffold_1/207646-208194	0.99	-0.684399	1.09307	0.589905	-2.94857	0.0491015	n.d.
49344	2	scaffold_5/462830-463557	0.98	0.606909	1.52156	0.463603	-2.94726	0.113235	4.26815	KOG4297	C-type lectin	Signal transduction mechanisms	CELLULAR PROCESSES AND SIGNALING
77956	5	scaffold_2/832649-832977	1	0.946561	1.15108	-0.676056	-2.94458	-1.73949	n.d.	KOG0157	Cytochrome P450 CYP4/CYP19/CYP26 subfamilies	Secondary metabolites biosynthesis, transport and catabolism	METABOLISM
95369	4	scaffold_6/1415878-1415959	1	0.548076	0.57116	-0.4909	-2.94361	-1.39306	n.d.			Amino acid transport and metabolism	METABOLISM
71281	2	scaffold_1/65744-65896	1	0.068561	0.700595	-0.210352	-2.94021	-1.88609	n.d.	KOG0027	Calmodulin and related proteins (EF-Hand superfamily)	Signal transduction mechanisms	CELLULAR PROCESSES AND SIGNALING
94536	1	scaffold_3/2644858-2645311	1	0.538426	0.635749	-0.73402	-2.92984	-1.93487	n.d.	KOG1043	Ca2+-binding transmembrane protein LETM1/MRS7	Function unknown	POORLY CHARACTERIZED
30682	6	scaffold_11/119042-119988	1	0.0185155	0.776916	-0.531917	-2.90925	-1.60752	n.d.	KOG2638	UDP-glucose pyrophosphorylase	Carbohydrate transport and metabolism	METABOLISM
93564	1	scaffold_13/773883-774747	1	0.388546	1.41475	-0.137365	-2.90822	-1.55607	n.d.	KOG3783	Uncharacterized conserved protein	Function unknown	POORLY CHARACTERIZED
47565	3	scaffold_3/56812-57319	1	0.589994	1.60265	-0.315201	-2.86974	-1.53975	n.d.	KOG1611	Predicted short chain-type dehydrogenase	General function prediction only	POORLY CHARACTERIZED
91173	3	scaffold_3/2064022-2064394	1	-0.650208	0.538921	-1.00664	-2.86232	-1.82832	n.d.	KOG0406	Glutathione S-transferase	Posttranslational modification, protein turnover, chaperones	CELLULAR PROCESSES AND SIGNALING
11610	2	scaffold_4/773260-774591	0.99	0.162087	1.34417	0.425775	-2.85298	0.0296313	n.d.
48950	3	scaffold_4/2531623-2532565	1	-0.0278589	0.0182782	-0.471634	-2.84984	-1.79929	n.d.	KOG2210	Oxysterol-binding protein	Signal transduction mechanisms	CELLULAR PROCESSES AND SIGNALING
51849	4	scaffold_12/909462-910266	1	0.385397	0.788147	-0.929756	-2.8438	-1.85151	n.d.	KOG1393	Hydroxymethylglutaryl-CoA synthase	Lipid transport and metabolism	METABOLISM
78965	3	scaffold_2/4092746-4092939	1	1.13549	1.61913	-0.187572	-2.82671	-1.33126	n.d.	KOG1339	Aspartyl protease	Posttranslational modification, protein turnover, chaperones	CELLULAR PROCESSES AND SIGNALING
85005	6	scaffold_8/1307965-1312081	0.94	-0.799429	1.01433	-0.593232	-2.82314	-1.73253	n.d.	KOG4701	Chitinase	Cell wall/membrane/envelope biogenesis	CELLULAR PROCESSES AND SIGNALING
93002	5	scaffold_8/1754974-1755905	1	0.0014927	1.21069	0.767946	-2.82118	0.130598	n.d.	KOG3599	Ca2+-modulated nonselective cation channel polycystin	Inorganic ion transport and metabolism	METABOLISM
30700	2	scaffold_11/216372-216560	1	-0.720214	0.155033	-1.21848	-2.80599	-1.83007	n.d.	KOG2766	Predicted membrane protein	Function unknown	POORLY CHARACTERIZED
92607	3	scaffold_7/78959-79464	1	-0.0892711	0.709104	-0.850748	-2.79828	-1.70805	n.d.	KOG1672	ATP binding protein	Energy production and conversion	METABOLISM
91590	1	scaffold_4/1047397-1047798	1	-1.33251	0.130158	-1.25882	-2.78062	-1.8245	n.d.	KOG0060	Long-chain acyl-CoA transporter, ABC superfamily (involved in peroxisome organization and biogenesis)	General function prediction only	POORLY CHARACTERIZED
94997	1	scaffold_4/3972605-3973147	1	-0.0152882	0.553099	0.03708	-2.77546	-0.975655	n.d.			Coenzyme transport and metabolism	METABOLISM
76277	5	scaffold_1/1225644-1226735	1	0.187668	0.978273	-0.640126	-2.77254	-0.997747	n.d.	KOG0161	Myosin class II heavy chain	Cytoskeleton	CELLULAR PROCESSES AND SIGNALING
93592	2	scaffold_1/297205-297801	1	-0.0276788	0.83628	-0.320192	-2.76675	-1.24383	n.d.	KOG0027	Calmodulin and related proteins (EF-Hand superfamily)	Signal transduction mechanisms	CELLULAR PROCESSES AND SIGNALING
25571	2	scaffold_1/4337291-4337579	1	0.192823	0.516987	-0.721886	-2.76189	-1.96421	n.d.			Posttranslational modification, protein turnover, chaperones	CELLULAR PROCESSES AND SIGNALING
86055	4	scaffold_10/1263090-1263485	1	-0.25815	0.796723	-0.0914793	-2.75197	-1.64628	n.d.	KOG2308	Phosphatidic acid-preferring phospholipase A1, contains DDHD domain	Lipid transport and metabolism	METABOLISM
73872	9	scaffold_4/4157923-4158807	0.98	0.809963	1.51915	-0.868739	-2.75099	-1.92798	n.d.	KOG0435	Leucyl-tRNA synthetase	Translation, ribosomal structure and biogenesis	INFORMATION STORAGE AND PROCESSING
76823	3	scaffold_1/3019892-3021925	1	-0.417887	1.02014	-0.693395	-2.74972	-1.76193	n.d.	KOG2806	Chitinase	Carbohydrate transport and metabolism	METABOLISM
77714	2	scaffold_2/21533-23408	1	0.544291	1.37617	-0.287313	-2.74329	-1.8411	n.d.	KOG2100	Dipeptidyl aminopeptidase	Posttranslational modification, protein turnover, chaperones	CELLULAR PROCESSES AND SIGNALING
77774	3	scaffold_2/236117-236725	1	-0.0509072	0.77847	-0.86655	-2.73227	-1.90277	n.d.	KOG4344	Uncharacterized conserved protein	Function unknown	POORLY CHARACTERIZED
49974	1	scaffold_6/893699-893858	1	-0.691935	-0.0549193	-0.638136	-2.72034	-1.88643	n.d.	KOG1507	Nucleosome assembly protein NAP-1	Cell cycle control, cell division, chromosome partitioning	METABOLISM
87147	6	scaffold_1/2538606-2538884	1	1.09729	1.69079	-0.758105	-2.7109	-0.894035	n.d.	KOG0555	Asparaginyl-tRNA synthetase	Translation, ribosomal structure and biogenesis	INFORMATION STORAGE AND PROCESSING
90691	6	scaffold_2/2659109-2659629	1	-0.248657	0.895861	-0.635204	-2.70491	-1.83215	n.d.	KOG3634	Troponin	Cytoskeleton	CELLULAR PROCESSES AND SIGNALING
91672	3	scaffold_4/1803454-1805685	1	0.148305	0.887998	-0.493426	-2.69622	-1.74874	n.d.	KOG3519	Invasion-inducing protein TIAM1/CDC24 and related RhoGEF GTPases	Signal transduction mechanisms	CELLULAR PROCESSES AND SIGNALING
92655	3	scaffold_7/644729-645944	1	0.00729481	1.44812	0.030983	-2.68691	-1.68248	n.d.	KOG2102	Exosomal 3'-5' exoribonuclease complex, subunit Rrp44/Dis3	Translation, ribosomal structure and biogenesis	INFORMATION STORAGE AND PROCESSING
87586	4	scaffold_2/2144219-2144331	1	-0.0651847	0.091307	-0.993269	-2.68454	-1.61548	n.d.	KOG1755	Profilin	Cytoskeleton	CELLULAR PROCESSES AND SIGNALING
37988	1	scaffold_4/2104350-2105816	0.65	-0.741768	0.22454	-0.695166	-2.67489	-1.53302	n.d.	KOG1111	N-acetylglucosaminyltransferase complex, subunit PIG-A/SPT14, required for phosphatidylinositol biosynthesis/Sulfolipid synthase	Lipid transport and metabolism	METABOLISM
26602	3	scaffold_2/4312080-4312156	1	-0.403406	0.177894	-0.665931	-2.66687	-1.68605	n.d.	KOG2638	UDP-glucose pyrophosphorylase	Carbohydrate transport and metabolism	METABOLISM
75629	2	scaffold_11/719018-719200	1	0.914429	1.21262	-0.423785	-2.66468	-1.52906	n.d.	KOG3355	Mitochondrial sulfhydryl oxidase involved in the biogenesis of cytosolic Fe/S proteins	Posttranslational modification, protein turnover, chaperones	CELLULAR PROCESSES AND SIGNALING
82167	2	scaffold_5/437258-437668	1	-0.0455931	0.664853	-0.522288	-2.66034	-1.75356	n.d.			Signal transduction mechanisms	CELLULAR PROCESSES AND SIGNALING
90890	7	scaffold_2/4536819-4537115	1	0.328705	0.547698	0.0481964	-2.65196	-1.35582	n.d.	KOG2806	Chitinase	Carbohydrate transport and metabolism	METABOLISM
28089	2	scaffold_4/2534266-2534337	1	-0.652786	0.103415	-0.211187	-2.64815	-1.46666	n.d.			General function prediction only	POORLY CHARACTERIZED
89684	8	scaffold_12/667602-667939	1	0.128218	0.939766	-1.10762	-2.6475	-1.66626	n.d.	KOG0211	Protein phosphatase 2A regulatory subunit A and related proteins	Signal transduction mechanisms	CELLULAR PROCESSES AND SIGNALING
82741	1	scaffold_5/2237632-2239321	1	0.623706	0.782894	0.0512474	-2.63652	-1.64659	n.d.	KOG4569	Predicted lipase	Lipid transport and metabolism	METABOLISM
69078	2	scaffold_2/859891-860437	1	-0.436846	0.974863	-0.733217	-2.63395	-1.72053	n.d.	KOG0578	p21-activated serine/threonine protein kinase	Signal transduction mechanisms	CELLULAR PROCESSES AND SIGNALING
87636	1	scaffold_2/2620753-2621227	1	0.0632742	1.23523	-0.612861	-2.62864	-1.80757	n.d.			Signal transduction mechanisms	CELLULAR PROCESSES AND SIGNALING
49981	2	scaffold_6/926637-926769	1	-0.0195571	0.565755	-0.403312	-2.62334	-1.98715	n.d.	KOG2565	Predicted hydrolases or acyltransferases (alpha/beta hydrolase superfamily)	General function prediction only	POORLY CHARACTERIZED
84769	1	scaffold_8/545577-546695	1	0.110839	1.60379	-0.32568	-2.62305	-1.58237	n.d.			Transcription	INFORMATION STORAGE AND PROCESSING
48719	2	scaffold_4/1419174-1419440	1	0.409943	1.11878	-0.263316	-2.62029	-1.11479	n.d.	KOG0395	Ras-related GTPase	General function prediction only	POORLY CHARACTERIZED
89569	4	scaffold_10/1224545-1224806	1	-0.357794	1.04712	0.662916	-2.6143	0.266543	n.d.	KOG1520	Predicted alkaloid synthase/Surface mucin Hemomucin	General function prediction only	POORLY CHARACTERIZED
89707	1	scaffold_13/71517-72199	0.89	-0.907609	0.55476	0.169712	-2.61341	-1.68954	n.d.
90924	1	scaffold_2/4822715-4823166	1	0.0116652	1.08915	0.0909036	-2.61238	-1.93519	n.d.			Lipid transport and metabolism	METABOLISM
85096	4	scaffold_8/1620995-1621249	1	-0.0121413	0.367206	-0.550038	-2.61176	-1.8383	n.d.	KOG1550	Extracellular protein SEL-1 and related proteins	Posttranslational modification, protein turnover, chaperones	CELLULAR PROCESSES AND SIGNALING
49864	4	scaffold_6/168052-170728	0.94	-0.337208	0.678728	-0.66038	-2.60279	-1.5423	n.d.	KOG0065	Pleiotropic drug resistance proteins (PDR1-15), ABC superfamily	Secondary metabolites biosynthesis, transport and catabolism	METABOLISM
93760	1	scaffold_1/2428098-2428419	0.98	-1.207	0.615843	0.0414574	-2.58735	-0.886355	n.d.	KOG2085	Serine/threonine protein phosphatase 2A, regulatory subunit	Signal transduction mechanisms	CELLULAR PROCESSES AND SIGNALING
17522	1	scaffold_7/1431408-1431601	1	-0.302753	0.668553	-0.7396	-2.57731	-1.83772	n.d.	KOG0888	Nucleoside diphosphate kinase	Nucleotide transport and metabolism	METABOLISM
94383	1	scaffold_3/893194-894998	1	-0.0814432	0.986889	-0.553287	-2.57731	-1.6084	n.d.	KOG3780	Thioredoxin binding protein TBP-2/VDUP1	General function prediction only	POORLY CHARACTERIZED
46576	1	scaffold_1/5284550-5285097	1	0.753719	1.39988	-0.31193	-2.54286	-1.28322	n.d.	KOG1550	Extracellular protein SEL-1 and related proteins	Posttranslational modification, protein turnover, chaperones	CELLULAR PROCESSES AND SIGNALING
10358	12	scaffold_1/289354-290080	1	0.343142	0.59348	-0.448409	-2.54032	-1.65608	n.d.	KOG1329	Phospholipase D1	Lipid transport and metabolism	METABOLISM
83198	14	scaffold_6/475586-475824	1	-0.0120987	0.806183	-0.301376	-2.53657	-1.59345	n.d.	KOG2022	Nuclear transport receptor LGL2 (importin beta superfamily)	Intracellular trafficking, secretion, and vesicular transport	CELLULAR PROCESSES AND SIGNALING
90548	3	scaffold_2/1329918-1329988	1	0.152497	0.867458	-0.74026	-2.53643	-1.68997	n.d.	KOG2865	NADH:ubiquinone oxidoreductase, NDUFA9/39kDa subunit	Energy production and conversion	METABOLISM
82855	7	scaffold_5/2584445-2584874	1	-0.39149	-0.138828	-0.687473	-2.53115	-1.71273	n.d.	KOG1364	Predicted ubiquitin regulatory protein, contains UAS and UBX domains	Posttranslational modification, protein turnover, chaperones	CELLULAR PROCESSES AND SIGNALING
34433	2	scaffold_2/3019244-3020118	1	-0.598361	0.32359	-0.738496	-2.53031	-1.81763	n.d.	KOG2693	Putative zinc transporter	Inorganic ion transport and metabolism	METABOLISM
95947	1	scaffold_10/979212-979720	1	-0.0723062	0.767212	0.0310239	-2.52943	-0.8697	n.d.	KOG1516	Carboxylesterase and related proteins	General function prediction only	POORLY CHARACTERIZED
81707	1	scaffold_4/3190387-3191628	0.38	-1.01913	0.120083	-0.82296	-2.51168	-1.88245	n.d.	KOG2084	Predicted histone tail methylase containing SET domain	Chromatin structure and dynamics	INFORMATION STORAGE AND PROCESSING
91279	7	scaffold_3/2976627-2977100	1	0.194243	0.72767	-0.326905	-2.50793	-1.70361	n.d.	KOG0318	WD40 repeat stress protein/actin interacting protein	Cytoskeleton	CELLULAR PROCESSES AND SIGNALING
92704	1	scaffold_7/1155302-1155862	0.96	0.076539	0.136636	-0.915419	-2.50665	-1.83478	n.d.
84389	2	scaffold_7/1511126-1511899	1	-0.456405	0.665011	0.0212659	-2.50598	-1.37958	n.d.			Carbohydrate transport and metabolism	METABOLISM
81173	2	scaffold_4/1408199-1409208	1	-0.574329	0.252567	-0.116907	-2.50201	-1.76379	n.d.	KOG1878	Nuclear receptor coregulator SMRT/SMRTER, contains Myb-like domains	Transcription	INFORMATION STORAGE AND PROCESSING
80609	5	scaffold_3/4485987-4486338	1	-0.120025	1.62927	-0.643856	-2.49961	-1.38716	n.d.	KOG3783	Uncharacterized conserved protein	Function unknown	POORLY CHARACTERIZED
45528	10	scaffold_13/136354-137239	1	-0.243806	1.10125	-0.183547	-2.48505	-1.59381	n.d.	KOG0202	Ca2+ transporting ATPase	Inorganic ion transport and metabolism	METABOLISM
74535	2	scaffold_6/1929117-1930362	0.98	0.14607	0.942016	0.0906535	-2.47335	-0.80886	n.d.	KOG0157	Cytochrome P450 CYP4/CYP19/CYP26 subfamilies	Secondary metabolites biosynthesis, transport and catabolism	METABOLISM
94446	2	scaffold_3/1550075-1550546	1	0.243466	1.37381	-0.511892	-2.45326	-1.35269	n.d.	KOG1439	RAB proteins geranylgeranyltransferase component A (RAB escort protein)	Posttranslational modification, protein turnover, chaperones	CELLULAR PROCESSES AND SIGNALING
25669	4	scaffold_1/4823894-4824165	1	0.375461	1.06002	-0.176578	-2.43721	-1.36298	n.d.	KOG1577	Aldo/keto reductase family proteins	General function prediction only	POORLY CHARACTERIZED
82711	1	scaffold_5/2129127-2129825	1	-0.424162	0.682538	-0.726935	-2.43591	-1.77168	n.d.	KOG3903	Mitotic checkpoint protein PRCC	Cell cycle control, cell division, chromosome partitioning	METABOLISM
79080	2	scaffold_2/4469030-4469137	1	0.041749	0.230152	-0.992898	-2.4254	-1.9013	n.d.	KOG1395	Tryptophan synthase beta chain	Amino acid transport and metabolism	METABOLISM
95521	1	scaffold_7/671716-672527	0.98	0.837442	0.863098	-0.20569	-2.42326	-1.82497	n.d.	KOG4143	Sigma receptor and C-8 sterol isomerase	Signal transduction mechanisms	CELLULAR PROCESSES AND SIGNALING
28514	8	scaffold_5/663800-664020	1	-0.280503	0.467623	-0.513858	-2.41747	-1.73655	n.d.	KOG1522	RNA polymerase II, subunit POLR2C/RPB3	Transcription	INFORMATION STORAGE AND PROCESSING
19077	1	scaffold_5/2605783-2606079	1	-0.81259	-0.328033	-0.624886	-2.41267	-1.55428	3.3815
88300	3	scaffold_4/1181214-1181964	1	0.905608	1.65424	-0.533218	-2.41222	-1.89201	n.d.	KOG2483	Upstream transcription factor 2/L-myc-2 protein	Transcription	INFORMATION STORAGE AND PROCESSING
94101	1	scaffold_2/1841027-1841632	0.99	-0.852962	0.0608379	-0.22036	-2.40392	-1.33699	n.d.	KOG4157	beta-1,6-N-acetylglucosaminyltransferase, contains WSC domain	Carbohydrate transport and metabolism	METABOLISM
44832	5	scaffold_11/609659-611299	1	-0.24814	0.340238	-0.603004	-2.40322	-1.78541	n.d.	KOG1156	N-terminal acetyltransferase	Chromatin structure and dynamics	INFORMATION STORAGE AND PROCESSING
87442	2	scaffold_2/377017-377372	1	-0.658308	-0.195821	-0.643624	-2.40115	-1.69013	n.d.			Intracellular trafficking, secretion, and vesicular transport	CELLULAR PROCESSES AND SIGNALING
32471	1	scaffold_1/5560939-5562399	1	0.216613	0.941976	-0.588659	-2.39844	-1.26548	n.d.	KOG2450	Aldehyde dehydrogenase	Energy production and conversion	METABOLISM
92041	3	scaffold_5/728348-729718	0.98	-0.105422	1.06524	-0.353967	-2.3938	-1.44869	n.d.			Transcription	INFORMATION STORAGE AND PROCESSING
33534	6	scaffold_2/3417472-3419196	0.88	0.783736	1.94481	0.109717	-2.39193	-1.31503	n.d.	KOG0245	Kinesin-like protein	Cytoskeleton	CELLULAR PROCESSES AND SIGNALING
92436	1	scaffold_6/1451186-1451514	1	0.243628	0.53951	-0.453391	-2.3861	-1.88461	n.d.	KOG1426	FOG: RCC1 domain	Function unknown	POORLY CHARACTERIZED
91641	3	scaffold_4/1481631-1482528	1	-0.5798	0.279378	-0.499286	-2.38201	-1.80025	n.d.	KOG1180	Acyl-CoA synthetase	Lipid transport and metabolism	METABOLISM
77082	4	scaffold_1/3913574-3914945	1	0.322697	1.09581	0.173523	-2.37939	-0.752159	n.d.	KOG2510	SWI-SNF chromatin-remodeling complex protein	Chromatin structure and dynamics	INFORMATION STORAGE AND PROCESSING
50181	1	scaffold_6/2161814-2161976	1	0.350479	1.23161	-0.295352	-2.37191	-1.24243	n.d.	KOG1954	Endocytosis/signaling protein EHD1	Intracellular trafficking, secretion, and vesicular transport	CELLULAR PROCESSES AND SIGNALING
91611	2	scaffold_4/1235361-1235439	1	-0.136179	0.589844	-0.264173	-2.36843	-1.61304	n.d.	KOG3403	Translation initiation factor 1A (eIF-1A)	Translation, ribosomal structure and biogenesis	INFORMATION STORAGE AND PROCESSING
91330	2	scaffold_3/3438701-3440037	1	-0.465357	0.256854	-0.708292	-2.36724	-1.91199	n.d.			Lipid transport and metabolism	METABOLISM
89689	1	scaffold_12/720801-721017	1	-0.680873	0.857921	-0.387326	-2.36407	-1.40054	n.d.	KOG2128	Ras GTPase-activating protein family - IQGAP	Signal transduction mechanisms	CELLULAR PROCESSES AND SIGNALING
87510	4	scaffold_2/1214475-1214886	0.99	-1.17846	-0.529148	-0.363952	-2.35662	-1.53169	n.d.	KOG3754	Gamma-glutamylcysteine synthetase	Coenzyme transport and metabolism	METABOLISM
88612	4	scaffold_5/466020-468296	1	-0.188307	0.655994	-0.78877	-2.35232	-1.91027	n.d.	KOG2421	Predicted starch-binding protein	General function prediction only	POORLY CHARACTERIZED
46819	2	scaffold_2/785581-786530	1	0.538024	1.97835	-0.147801	-2.3455	-0.542432	n.d.	KOG0252	Inorganic phosphate transporter	Inorganic ion transport and metabolism	METABOLISM
29806	3	scaffold_7/2057932-2059147	1	-0.874216	0.633395	-0.243116	-2.34317	-1.76626	n.d.	KOG1161	Protein involved in vacuolar polyphosphate accumulation, contains SPX domain	Inorganic ion transport and metabolism	METABOLISM
93704	2	scaffold_1/1779254-1779831	1	0.206755	0.841868	-0.380845	-2.34101	-1.78039	n.d.
48438	3	scaffold_3/4582396-4582609	1	-0.666884	-0.020987	-0.157879	-2.33959	-1.67801	n.d.	KOG0027	Calmodulin and related proteins (EF-Hand superfamily)	Signal transduction mechanisms	CELLULAR PROCESSES AND SIGNALING
92587	2	scaffold_6/2835546-2835829	1	-0.160439	0.851957	-0.221167	-2.33934	-1.72476	n.d.	KOG2483	Upstream transcription factor 2/L-myc-2 protein	Transcription	INFORMATION STORAGE AND PROCESSING
77340	2	scaffold_1/4795641-4797379	1	0.574453	1.36931	-0.765031	-2.33068	-1.8917	n.d.	KOG3652	Uncharacterized conserved protein	Function unknown	POORLY CHARACTERIZED
25669	5	scaffold_1/4823637-4823817	1	0.709926	0.895419	-0.206822	-2.32875	-0.842106	n.d.	KOG1577	Aldo/keto reductase family proteins	General function prediction only	POORLY CHARACTERIZED
49444	6	scaffold_5/1007905-1008033	1	-0.143892	1.10526	-0.15978	-2.32727	-1.49887	n.d.	KOG2655	Septin family protein (P-loop GTPase)	Intracellular trafficking, secretion, and vesicular transport	CELLULAR PROCESSES AND SIGNALING
26661	3	scaffold_2/4709232-4709733	1	-0.398319	0.150533	-0.524795	-2.32177	-1.74573	n.d.	KOG0625	Phosphoglucomutase	Carbohydrate transport and metabolism	METABOLISM
93550	4	scaffold_13/627618-627998	1	-0.640055	0.448011	-0.648157	-2.3183	-1.7759	n.d.	KOG3624	M13 family peptidase	Amino acid transport and metabolism	METABOLISM
89689	6	scaffold_12/718390-719111	1	-0.343369	0.64442	-0.239881	-2.31294	-1.50598	n.d.	KOG2128	Ras GTPase-activating protein family - IQGAP	Signal transduction mechanisms	CELLULAR PROCESSES AND SIGNALING
84249	2	scaffold_7/1016001-1017115	0.98	0.26122	0.767087	-0.27165	-2.31075	-1.68514	n.d.	KOG1674	Cyclin	General function prediction only	POORLY CHARACTERIZED
48886	6	scaffold_4/2305042-2305725	0.99	-0.146012	0.854445	-0.654945	-2.30877	-1.65049	n.d.	KOG3525	Subtilisin-like proprotein convertase	Posttranslational modification, protein turnover, chaperones	CELLULAR PROCESSES AND SIGNALING
77585	2	scaffold_1/5608076-5610572	1	-0.069805	0.649275	0.157836	-2.30492	-1.33122	n.d.
83388	3	scaffold_6/1151715-1153553	1	-0.446949	0.440851	-0.483933	-2.30014	-1.92831	n.d.			Nuclear structure	CELLULAR PROCESSES AND SIGNALING
34228	3	scaffold_2/3347263-3347785	1	-1.10461	-0.184904	1.1092	-2.29902	0.641235	n.d.
84572	5	scaffold_7/2122197-2124124	0.97	-0.471224	-0.0964219	-0.941312	-2.29901	-1.95784	n.d.	KOG3630	Nuclear pore complex, Nup214/CAN component	Intracellular trafficking, secretion, and vesicular transport	CELLULAR PROCESSES AND SIGNALING
90661	3	scaffold_2/2414115-2414511	1	1.05921	0.130969	-0.150007	-2.29262	-1.77904	n.d.	KOG3855	Monooxygenase involved in coenzyme Q (ubiquinone) biosynthesis	Coenzyme transport and metabolism	METABOLISM
78707	3	scaffold_2/3262123-3263988	1	-0.951387	0.54323	-0.606231	-2.28772	-1.74607	n.d.	KOG2208	Vigilin	Lipid transport and metabolism	METABOLISM
91410	2	scaffold_3/4148254-4148444	1	0.677932	1.88025	-0.12724	-2.28494	-0.923552	n.d.	KOG1263	Multicopper oxidases	Secondary metabolites biosynthesis, transport and catabolism	METABOLISM
35064	4	scaffold_2/3044599-3047217	1	-0.458601	0.106569	-0.382282	-2.28126	-1.63138	n.d.	KOG1839	Uncharacterized protein CLU1/cluA/TIF31 involved in mitochondrial morphology/distribution, also found associated with eIF-3	General function prediction only	POORLY CHARACTERIZED
77450	6	scaffold_1/5143780-5145579	1	-0.568591	0.449904	-0.755073	-2.27807	-1.77387	n.d.	KOG4226	Adaptor protein NCK/Dock, contains SH2 and SH3 domains	Signal transduction mechanisms	CELLULAR PROCESSES AND SIGNALING
81582	3	scaffold_4/2792271-2793136	1	-0.52255	0.637796	-0.89779	-2.26618	-1.70553	n.d.	KOG2288	Galactosyltransferases	Carbohydrate transport and metabolism	METABOLISM
9840	6	scaffold_3/1530207-1530627	1	0.596357	2.07623	0.215757	-2.25559	-1.07692	n.d.	KOG0054	Multidrug resistance-associated protein/mitoxantrone resistance protein, ABC superfamily	Secondary metabolites biosynthesis, transport and catabolism	METABOLISM
46467	1	scaffold_1/4626897-4628928	1	0.263987	1.31751	0.205569	-2.2456	-1.03822	n.d.
90244	2	scaffold_1/4254780-4255885	1	-0.550085	0.0499695	-0.568192	-2.24384	-1.80531	n.d.	KOG2105	Predicted metal-dependent hydrolase, contains AlaS domain	General function prediction only	POORLY CHARACTERIZED
89561	8	scaffold_10/1074153-1074725	1	0.687304	1.28267	-0.455043	-2.24187	-1.63857	n.d.	KOG1050	Trehalose-6-phosphate synthase component TPS1 and related subunits	Carbohydrate transport and metabolism	METABOLISM
30173	2	scaffold_8/1903325-1904469	1	0.537637	1.29622	-0.472187	-2.23792	-1.48171	n.d.	KOG2495	NADH-dehydrogenase (ubiquinone)	Energy production and conversion	METABOLISM
82657	4	scaffold_5/1978007-1978267	1	-0.989812	0.102797	-0.474918	-2.23754	-1.79984	n.d.	KOG3230	Vacuolar assembly/sorting protein DID4	Intracellular trafficking, secretion, and vesicular transport	CELLULAR PROCESSES AND SIGNALING
92814	2	scaffold_7/2167568-2168046	1	-0.243911	0.659019	-1.11701	-2.22822	-1.78381	n.d.	KOG2609	Cyclin D-interacting protein GCIP	Cell cycle control, cell division, chromosome partitioning	METABOLISM
78510	1	scaffold_2/2648968-2652576	0.98	-0.188218	0.850071	-0.72504	-2.22469	-1.90761	n.d.	KOG1998	Signaling protein DOCK180	Signal transduction mechanisms	CELLULAR PROCESSES AND SIGNALING
51704	9	scaffold_11/754905-755959	1	-0.290748	-0.0316151	-0.543256	-2.22198	-1.76782	n.d.	KOG0161	Myosin class II heavy chain	Cytoskeleton	CELLULAR PROCESSES AND SIGNALING
88216	3	scaffold_4/60738-61170	1	0.141438	0.634654	-0.50968	-2.22167	-1.79593	n.d.	KOG0672	Halotolerance protein HAL3 (contains flavoprotein domain)	Inorganic ion transport and metabolism	METABOLISM
80723	6	scaffold_3/4850144-4850342	1	-0.726208	0.265063	-0.67227	-2.21806	-1.94008	n.d.	KOG1472	Histone acetyltransferase SAGA/ADA, catalytic subunit PCAF/GCN5 and related proteins	Chromatin structure and dynamics	INFORMATION STORAGE AND PROCESSING
49230	2	scaffold_4/3982859-3984071	1	0.488638	1.12331	0.0144355	-2.20181	-1.46177	n.d.	KOG1184	Thiamine pyrophosphate-requiring enzyme	Coenzyme transport and metabolism	METABOLISM
94430	1	scaffold_3/1403587-1403798	1	-0.607312	-0.107009	0.0060944	-2.19927	-1.90817	n.d.			Carbohydrate transport and metabolism	METABOLISM
93342	2	scaffold_11/168181-170186	1	-0.19641	0.620563	0.0222359	-2.19779	-1.93544	n.d.	KOG3417	Ras1 guanine nucleotide exchange factor	Signal transduction mechanisms	CELLULAR PROCESSES AND SIGNALING
90052	5	scaffold_1/2505423-2505555	1	-0.0338181	0.413952	-0.313434	-2.19665	-1.97227	n.d.	KOG0660	Mitogen-activated protein kinase	Signal transduction mechanisms	CELLULAR PROCESSES AND SIGNALING
94169	3	scaffold_2/2892168-2892293	1	0.540423	1.6232	-0.374636	-2.19403	-1.86011	n.d.	KOG3291	Ribosomal protein S7	Translation, ribosomal structure and biogenesis	INFORMATION STORAGE AND PROCESSING
84708	3	scaffold_8/356330-357007	1	0.155159	-0.262228	-0.517971	-2.18683	-1.84746	n.d.	KOG0915	Uncharacterized conserved protein	Function unknown	POORLY CHARACTERIZED
88585	6	scaffold_5/78168-78305	1	-0.14752	0.522202	-0.298488	-2.18613	-1.20542	n.d.	KOG0678	Actin-related protein Arp2/3 complex, subunit Arp3	Cytoskeleton	CELLULAR PROCESSES AND SIGNALING
80329	3	scaffold_3/3545730-3546675	1	-0.477802	0.0637477	0.0666391	-2.18583	-1.3833	n.d.	KOG4388	Hormone-sensitive lipase HSL	Lipid transport and metabolism	METABOLISM
77832	1	scaffold_2/457582-458407	1	-0.18182	0.56037	-0.47227	-2.18182	-1.92587	n.d.	KOG4679	Uncharacterized protein PSP1 (suppressor of DNA polymerase alpha mutations in yeast)	General function prediction only	POORLY CHARACTERIZED
36097	3	scaffold_3/3283000-3283925	1	-0.239108	1.18496	-0.838562	-2.17632	-1.26453	n.d.	KOG2515	Mannosyltransferase	Intracellular trafficking, secretion, and vesicular transport	CELLULAR PROCESSES AND SIGNALING
47757	1	scaffold_3/1159352-1159403	1	-0.478454	0.120669	-0.94217	-2.17221	-1.98213	n.d.	KOG3405	RNA polymerase subunit K	Transcription	INFORMATION STORAGE AND PROCESSING
48221	5	scaffold_3/3320717-3321708	0.99	-0.861018	0.0487246	-0.634281	-2.17131	-1.83897	n.d.	KOG2063	Vacuolar assembly/sorting proteins VPS39/VAM6/VPS3	Intracellular trafficking, secretion, and vesicular transport	CELLULAR PROCESSES AND SIGNALING
92625	5	scaffold_7/342400-344087	1	-0.081247	0.903304	0.217001	-2.16456	-0.68387	n.d.	KOG0379	Kelch repeat-containing proteins	General function prediction only	POORLY CHARACTERIZED
86682	3	scaffold_13/162059-164587	0.99	-0.00257046	1.50475	-0.178107	-2.16246	-1.13809	n.d.	KOG1474	Transcription initiation factor TFIID, subunit BDF1 and related bromodomain proteins	Transcription	INFORMATION STORAGE AND PROCESSING
73640	3	scaffold_4/2414137-2415705	1	-0.00742353	0.562019	-0.364418	-2.1619	-1.52781	n.d.	KOG0446	Vacuolar sorting protein VPS1, dynamin, and related proteins	General function prediction only	POORLY CHARACTERIZED
90418	7	scaffold_2/112376-113383	1	-0.186652	1.07541	0.100014	-2.16149	-1.16724	n.d.	KOG1300	Vesicle trafficking protein Sec1	Intracellular trafficking, secretion, and vesicular transport	CELLULAR PROCESSES AND SIGNALING
93252	7	scaffold_10/637481-638090	1	-0.419626	0.724346	-0.506849	-2.15565	-1.90546	n.d.	KOG2073	SAP family cell cycle dependent phosphatase-associated protein	Cell cycle control, cell division, chromosome partitioning	METABOLISM
47858	1	scaffold_3/1624239-1624658	1	0.424027	0.280067	-0.673722	-2.15433	-1.99432	n.d.	KOG1435	Sterol reductase/lamin B receptor	Lipid transport and metabolism	METABOLISM
90087	2	scaffold_1/2826286-2827106	1	0.320634	1.08056	-0.113835	-2.15286	-1.59176	n.d.	KOG3984	Purine nucleoside phosphorylase	Nucleotide transport and metabolism	METABOLISM
79230	7	scaffold_2/4978028-4978487	1	0.460552	0.751561	0.0544478	-2.1462	-1.78217	n.d.	KOG1889	Putative phosphoinositide phosphatase	Lipid transport and metabolism	METABOLISM
92548	5	scaffold_6/2597012-2597659	0.99	-0.328446	0.368999	-0.210458	-2.13466	-1.53402	n.d.	KOG3834	Golgi reassembly stacking protein GRASP65, contains PDZ domain	Intracellular trafficking, secretion, and vesicular transport	CELLULAR PROCESSES AND SIGNALING
74934	3	scaffold_7/2158415-2159329	1	-0.712244	0.212947	-0.418087	-2.13452	-1.59026	n.d.	KOG0734	AAA+-type ATPase containing the peptidase M41 domain	Posttranslational modification, protein turnover, chaperones	CELLULAR PROCESSES AND SIGNALING
93865	2	scaffold_1/4105832-4106415	0.97	-0.601804	-0.0229958	-0.817594	-2.13161	-1.90151	n.d.	KOG1245	Chromatin remodeling complex WSTF-ISWI, large subunit (contains heterochromatin localization, PHD and BROMO domains)	Chromatin structure and dynamics	INFORMATION STORAGE AND PROCESSING
74489	3	scaffold_6/1537992-1539437	1	-0.252448	0.466399	-0.567484	-2.1288	-1.93132	n.d.	KOG0062	ATPase component of ABC transporters with duplicated ATPase domains/Translation elongation factor EF-3b	Amino acid transport and metabolism	METABOLISM
90593	6	scaffold_2/1756491-1757010	1	0.398801	1.31343	0.0296976	-2.1273	-1.36396	n.d.	KOG1410	Nuclear transport receptor RanBP16 (importin beta superfamily)	Intracellular trafficking, secretion, and vesicular transport	CELLULAR PROCESSES AND SIGNALING
30389	3	scaffold_9/1176305-1176637	1	-0.662094	0.265409	-0.580454	-2.11696	-1.93752	n.d.	KOG0034	Ca2+/calmodulin-dependent protein phosphatase (calcineurin subunit B), EF-Hand superfamily protein	Signal transduction mechanisms	CELLULAR PROCESSES AND SIGNALING
25671	5	scaffold_1/4829391-4829862	1	-0.477214	-0.142128	-0.800877	-2.1146	-1.74838	n.d.	KOG0173	20S proteasome, regulatory subunit beta type PSMB7/PSMB10/PUP1	Posttranslational modification, protein turnover, chaperones	CELLULAR PROCESSES AND SIGNALING
87442	3	scaffold_2/376825-376954	0.99	-0.204703	0.706942	-0.543373	-2.11077	-1.85174	n.d.			Translation, ribosomal structure and biogenesis	INFORMATION STORAGE AND PROCESSING
92956	6	scaffold_8/1301699-1302454	1	0.24089	1.02731	-0.0243375	-2.11065	-1.54076	n.d.	KOG3655	Drebrins and related actin binding proteins	Cytoskeleton	CELLULAR PROCESSES AND SIGNALING
82256	4	scaffold_5/706062-706482	1	0.455815	0.945936	-0.436648	-2.11064	-1.64048	n.d.	KOG2785	C2H2-type Zn-finger protein	General function prediction only	POORLY CHARACTERIZED
90517	2	scaffold_2/1123195-1123385	1	0.0636048	0.865179	-0.270882	-2.10935	-1.54579	n.d.	KOG1003	Actin filament-coating protein tropomyosin	Cytoskeleton	CELLULAR PROCESSES AND SIGNALING
73075	4	scaffold_3/2863938-2866154	1	-0.109694	0.63426	0.200436	-2.10376	-1.08132	n.d.	KOG0450	2-oxoglutarate dehydrogenase, E1 subunit	Carbohydrate transport and metabolism	METABOLISM
51832	3	scaffold_12/799451-799918	1	-0.280752	0.588556	-0.0504917	-2.10335	-1.78773	n.d.	KOG2414	Putative Xaa-Pro aminopeptidase	Amino acid transport and metabolism	METABOLISM
90350	4	scaffold_1/5423519-5426132	1	0.589146	0.66262	-0.00246124	-2.0972	-1.49134	n.d.	KOG0161	Myosin class II heavy chain	Cytoskeleton	CELLULAR PROCESSES AND SIGNALING
93247	1	scaffold_10/619110-619492	1	-0.57815	0.505182	-0.708708	-2.09678	-1.91495	n.d.
72331	7	scaffold_2/2228951-2230023	1	-0.30854	0.536066	-0.139718	-2.09258	-1.80974	n.d.	KOG0891	DNA-dependent protein kinase	Replication, recombination and repair	INFORMATION STORAGE AND PROCESSING
30862	3	scaffold_12/278043-278980	1	-0.447724	0.368224	0.0223764	-2.08701	-1.19421	n.d.	KOG2772	Transaldolase	Carbohydrate transport and metabolism	METABOLISM
37276	2	scaffold_3/3094944-3095258	1	-1.42515	-1.0462	-0.922482	-2.08471	-1.75699	n.d.	KOG0118	FOG: RRM domain	General function prediction only	POORLY CHARACTERIZED
85247	2	scaffold_9/184491-185807	1	-0.353658	1.21922	0.157397	-2.08193	-0.958689	n.d.	KOG4242	Predicted myosin-I-binding protein	Cell motility	CELLULAR PROCESSES AND SIGNALING
94219	1	scaffold_2/3605996-3606844	1	-0.662624	0.497901	-0.239984	-2.08026	-1.2458	n.d.	KOG3561	Aryl-hydrocarbon receptor nuclear translocator	Transcription	INFORMATION STORAGE AND PROCESSING
89581	2	scaffold_11/104005-104745	0.99	-0.349933	0.521251	-0.578822	-2.07918	-1.95436	n.d.	KOG0381	HMG box-containing protein	General function prediction only	POORLY CHARACTERIZED
93112	7	scaffold_9/856718-856883	1	0.238566	1.30684	0.094492	-2.07853	-1.64768	n.d.	KOG1062	Vesicle coat complex AP-1, gamma subunit	Intracellular trafficking, secretion, and vesicular transport	CELLULAR PROCESSES AND SIGNALING
89911	1	scaffold_1/1362112-1362993	1	-0.0500296	0.880208	-0.784084	-2.0769	-1.99158	n.d.	KOG3044	Uncharacterized conserved protein	Function unknown	POORLY CHARACTERIZED
19729	3	scaffold_5/1163466-1167005	1	-0.0335142	0.494291	0.384859	-2.07534	-1.6545	n.d.	KOG2571	Chitin synthase/hyaluronan synthase (glycosyltransferases)	Cell wall/membrane/envelope biogenesis	CELLULAR PROCESSES AND SIGNALING
93798	1	scaffold_1/2975621-2976676	1	0.0659583	0.869266	-0.281521	-2.07523	-1.90547	n.d.	KOG2794	Delta-aminolevulinic acid dehydratase	Coenzyme transport and metabolism	METABOLISM
87336	5	scaffold_1/4902882-4903496	0.98	0.0225001	0.503558	0.413277	-2.07023	-0.769032	n.d.			RNA processing and modification	INFORMATION STORAGE AND PROCESSING
92251	7	scaffold_5/2811886-2812243	1	1.0787	1.69703	-0.0466937	-2.06692	-1.53891	n.d.	KOG1962	B-cell receptor-associated protein and related proteins	Defense mechanisms	CELLULAR PROCESSES AND SIGNALING
84389	1	scaffold_7/1510529-1511065	1	-0.324504	0.840676	0.0264146	-2.06533	-1.43756	n.d.			Function unknown	POORLY CHARACTERIZED
89441	4	scaffold_9/1060892-1061455	0.92	-0.887435	0.226752	-0.371329	-2.05976	-1.35203	n.d.	KOG0739	AAA+-type ATPase	Posttranslational modification, protein turnover, chaperones	CELLULAR PROCESSES AND SIGNALING
93904	5	scaffold_1/4767385-4767699	1	-1.20504	-0.5359	-1.0128	-2.05336	-1.92416	n.d.	KOG1073	Uncharacterized mRNA-associated protein RAP55	Intracellular trafficking, secretion, and vesicular transport	CELLULAR PROCESSES AND SIGNALING
84219	2	scaffold_7/914930-917036	1	-0.215386	0.707911	-0.23307	-2.05335	-1.84204	n.d.	KOG0431	Auxilin-like protein and related proteins containing DnaJ domain	General function prediction only	POORLY CHARACTERIZED
95393	1	scaffold_6/1802393-1802528	1	-0.438457	0.486676	-0.116026	-2.04847	-1.81396	n.d.	KOG0052	Translation elongation factor EF-1 alpha/Tu	Translation, ribosomal structure and biogenesis	INFORMATION STORAGE AND PROCESSING
46668	5	scaffold_1/5869786-5870487	1	-0.201667	0.648962	-0.562328	-2.04568	-1.38974	n.d.	KOG2451	Aldehyde dehydrogenase	Energy production and conversion	METABOLISM
33583	1	scaffold_2/4251961-4252243	1	0.361468	1.21868	-0.347097	-2.04208	-1.28699	n.d.	KOG0547	Translocase of outer mitochondrial membrane complex, subunit TOM70/TOM72	Intracellular trafficking, secretion, and vesicular transport	CELLULAR PROCESSES AND SIGNALING
49010	5	scaffold_4/2784603-2787764	0.99	-0.635222	0.341525	-0.539076	-2.0402	-1.59777	n.d.	KOG0245	Kinesin-like protein	Cytoskeleton	CELLULAR PROCESSES AND SIGNALING
83708	2	scaffold_6/2221355-2224078	0.99	0.701404	1.40627	0.1013	-2.03977	-1.06538	n.d.	KOG2992	Nucleolar GTPase/ATPase p130	Nuclear structure	CELLULAR PROCESSES AND SIGNALING
50610	2	scaffold_7/1629917-1630344	1	-0.0703259	1.04035	-0.134474	-2.03272	-1.32778	n.d.	KOG1369	Hexokinase	Carbohydrate transport and metabolism	METABOLISM
72170	2	scaffold_2/991135-991540	1	-0.315902	0.308945	-0.933136	-2.03192	-1.90747	n.d.	KOG2580	Mitochondrial import inner membrane translocase, subunit TIM44	Intracellular trafficking, secretion, and vesicular transport	CELLULAR PROCESSES AND SIGNALING
92495	3	scaffold_6/2104282-2105951	1	-0.954508	0.16284	-0.278348	-2.03072	-1.98806	n.d.	KOG0019	Molecular chaperone (HSP90 family)	Posttranslational modification, protein turnover, chaperones	CELLULAR PROCESSES AND SIGNALING
93496	4	scaffold_13/77920-78651	1	-0.588146	0.678561	0.0768434	-2.02882	-1.2022	n.d.	KOG1481	Cysteine synthase	Amino acid transport and metabolism	METABOLISM
47337	1	scaffold_2/3653547-3653688	1	-0.76911	-0.00345361	-0.302529	-2.02828	-1.35217	n.d.	KOG2467	Glycine/serine hydroxymethyltransferase	Amino acid transport and metabolism	METABOLISM
90047	2	scaffold_1/2485876-2487330	0.99	-0.60831	0.553092	-1.05936	-2.02824	-1.93986	n.d.	KOG2475	CDC45 (cell division cycle 45)-like protein	Replication, recombination and repair	INFORMATION STORAGE AND PROCESSING
95147	5	scaffold_5/1777528-1778360	1	-0.25523	0.490058	-0.451476	-2.02661	-1.91252	n.d.	KOG2330	Splicing factor 3b, subunit 2	RNA processing and modification	INFORMATION STORAGE AND PROCESSING
93861	2	scaffold_1/4024085-4024422	1	0.224052	0.944348	-0.638631	-2.02145	-1.9704	2.387	KOG1728	40S ribosomal protein S11	Translation, ribosomal structure and biogenesis	INFORMATION STORAGE AND PROCESSING
83547	7	scaffold_6/1683288-1684699	1	-0.422384	0.0119202	-0.553551	-2.02116	-1.63846	n.d.	KOG0309	Conserved WD40 repeat-containing protein	Function unknown	POORLY CHARACTERIZED
75695	3	scaffold_12/298363-300291	1	-0.699937	0.529742	-0.75313	-2.01481	-1.93667	n.d.	KOG0477	DNA replication licensing factor, MCM2 component	Replication, recombination and repair	INFORMATION STORAGE AND PROCESSING
95936	2	scaffold_10/816041-816996	1	0.0998562	0.976197	-0.293788	-2.00789	-1.48368	n.d.
92273	1	scaffold_5/2986709-2988316	1	-0.595087	-0.398637	-1.86636	-1.98429	-2.6259	n.d.	KOG4159	Predicted E3 ubiquitin ligase	Posttranslational modification, protein turnover, chaperones	CELLULAR PROCESSES AND SIGNALING
43525	5	scaffold_9/782396-784795	0.99	-0.576998	0.666345	-0.941186	-1.97611	-2.14244	n.d.	KOG0970	DNA polymerase alpha, catalytic subunit	Replication, recombination and repair	INFORMATION STORAGE AND PROCESSING
84270	2	scaffold_7/1096771-1099714	0.99	-0.154067	0.603403	-0.589021	-1.96107	-2.12726	n.d.	KOG4197	FOG: PPR repeat	General function prediction only	POORLY CHARACTERIZED
91591	8	scaffold_4/1057243-1057437	1	0.950088	1.7406	-0.634606	-1.9352	-2.02884	n.d.	KOG0521	Putative GTPase activating proteins (GAPs)	Signal transduction mechanisms	CELLULAR PROCESSES AND SIGNALING
84706	3	scaffold_8/345649-346755	1	-0.209846	0.0621592	-1.21055	-1.90208	-2.59418	n.d.	KOG1158	NADP/FAD dependent oxidoreductase	Energy production and conversion	METABOLISM
93812	1	scaffold_1/3153888-3154534	1	-0.555781	-1.09315	-1.35565	-1.84846	-2.14381	n.d.
94340	3	scaffold_3/223382-223677	1	-0.672591	-0.0216182	-1.15295	-1.83802	-2.36003	n.d.			General function prediction only	POORLY CHARACTERIZED
27020	3	scaffold_3/1639096-1640480	1	-0.119951	0.854131	-0.611784	-1.80679	-2.07874	n.d.	KOG0054	Multidrug resistance-associated protein/mitoxantrone resistance protein, ABC superfamily	Secondary metabolites biosynthesis, transport and catabolism	METABOLISM
81551	10	scaffold_4/2691550-2694653	1	-0.159806	-0.00876965	-0.633469	-1.74589	-2.10471	n.d.	KOG0054	Multidrug resistance-associated protein/mitoxantrone resistance protein, ABC superfamily	Secondary metabolites biosynthesis, transport and catabolism	METABOLISM
33097	2	scaffold_1/947565-950812	1	-0.357926	0.656318	-0.572744	-1.67352	-2.02139	n.d.	KOG1920	IkappaB kinase complex, IKAP component	Transcription	INFORMATION STORAGE AND PROCESSING
92352	3	scaffold_6/694894-696192	0.99	0.101109	1.45238	0.231549	-1.64706	-2.1358	n.d.	KOG0569	Permease of the major facilitator superfamily	Carbohydrate transport and metabolism	METABOLISM
94066	1	scaffold_2/1293714-1294803	0.9	-1.45624	-0.354107	0.109605	-1.64114	-2.27603	n.d.			Energy production and conversion	METABOLISM
11398	2	scaffold_5/3159770-3160231	1	-0.181316	0.707652	-0.383879	-1.63262	-2.0122	n.d.	KOG2318	Uncharacterized conserved protein	Function unknown	POORLY CHARACTERIZED
94691	5	scaffold_3/4687184-4687576	1	-1.16382	-0.499028	-0.805593	-1.63243	-2.10216	n.d.	KOG2945	Predicted RNA-binding protein	General function prediction only	POORLY CHARACTERIZED
76715	5	scaffold_1/2639103-2641259	1	-0.442294	0.419616	-0.907236	-1.62451	-2.1885	n.d.	KOG1926	Predicted regulator of rRNA gene transcription (MYB-binding protein)	Transcription	INFORMATION STORAGE AND PROCESSING
48630	2	scaffold_4/918486-919696	1	-0.473856	-0.540369	-0.383673	-1.59374	-2.17237	n.d.	KOG0252	Inorganic phosphate transporter	Inorganic ion transport and metabolism	METABOLISM
90057	5	scaffold_1/2569558-2572415	0.95	-0.158034	0.462954	-0.743201	-1.44736	-2.12015	n.d.	KOG0065	Pleiotropic drug resistance proteins (PDR1-15), ABC superfamily	Secondary metabolites biosynthesis, transport and catabolism	METABOLISM
81169	3	scaffold_4/1399924-1400777	1	-0.523826	0.330522	-0.421612	-1.34918	-2.08905	n.d.	KOG3779	Homeobox transcription factor prospero	Transcription	INFORMATION STORAGE AND PROCESSING
93824	2	scaffold_1/3355409-3355730	0.95	-1.159	0.287911	-0.257657	-1.27095	-2.2064	n.d.	KOG2988	60S ribosomal protein L30	Translation, ribosomal structure and biogenesis	INFORMATION STORAGE AND PROCESSING
76247	3	scaffold_1/1133855-1139780	0.96	-1.06127	0.560465	-0.55997	-1.24926	-2.0517	n.d.	KOG1837	Uncharacterized conserved protein	Function unknown	POORLY CHARACTERIZED
