# Supplementary material for: A Non-canonical RNA Silencing Pathway Promotes mRNA Degradation in Basal Fungi
Source: PLoS Genet. 2015 Apr 13;11(4):e1005168. doi: 10.1371/journal.pgen.1005168 (PMC4395119; doi:10.1371/journal.pgen.1005168)
Supplement: S5 Table — Normalized reads in the wild type strain R7B and the r3b2 - mutant (WT and r3b2 - abundance) of exonic sRNAs corresponding to each locus are shown. The coordinates correspond to the exonic loci where small RNAs maps (http://genome.jgi-psf.org/Mucci1/Mucci1.home.html [v1]). Strand bias indicates orientation to mRNAs, where 1 corresponds to all sRNAs in the same orientation as the mRNA, 0 to equal mixture of sRNAs on both strands and -1 to all sRNAs antisense to mRNAs. Normalized reads were used to calculate the fold change of sRNAs in the r3b2 - mutant compared to wild type strain. The data are sorted for the fold change in r3b2 - strain. N/A, not applicable. Only loci with a normalized abundance count higher than 50 in the wild type strain and a log2 fold change ≥ -2 (fourfold or larger change) were considered. (XLSX) [file pgen.1005168.s019.xlsx]

## Sheet: Normalized reads
Locus	WT abundance	WT strand bias	r3b2- abundance	r3b2- strand bias	r3b2- log2 fold change vs WT
scaffold_8:1863231-1863332(+)	4068.33	-1	0.91	-1	-12.1263
scaffold_5:1078207-1078423(+)	441.7	-0.98	0.23	1	-10.9072
scaffold_10:633425-634769(-)	748.84	-1	0.46	-1	-10.6688
scaffold_10:410047-410184(+)	632.99	1	0.46	1	-10.4263
scaffold_3:4069661-4070267(-)	1122.46	-1	0.91	-1	-10.2685
scaffold_3:668768-668985(+)	545.7	1	0.46	1	-10.2123
scaffold_2:3893535-3893918(-)	847.98	-1	0.91	-1	-9.86395
scaffold_11:77422-77501(+)	200.02	1	0.23	1	-9.76429
scaffold_4:315603-316078(+)	157.87	1	0.23	1	-9.42289
scaffold_9:1437628-1437756(-)	155.63	-1	0.23	-1	-9.40227
scaffold_1:775153-775844(-)	148.9	-1	0.23	-1	-9.33849
scaffold_6:1078899-1078972(-)	296.3	-1	0.46	-1	-9.33121
scaffold_1:2712159-2712637(-)	145.28	-1	0.23	-1	-9.30299
scaffold_2:833114-833305(+)	140.04	1	0.23	1	-9.24999
scaffold_1:1335578-1335866(+)	139.67	1	0.23	1	-9.24617
scaffold_9:1373764-1373990(+)	1099.64	1	1.82	1	-9.23888
scaffold_3:2508867-2509003(+)	808.33	1	1.37	1	-9.20462
scaffold_3:2304379-2304432(+)	267.99	1	0.46	1	-9.18633
scaffold_3:4675739-4675889(-)	392.82	-1	0.68	-1	-9.17412
scaffold_2:422848-422919(-)	261.13	-1	0.46	-1	-9.14892
scaffold_11:414035-414150(+)	257.89	1	0.46	1	-9.13091
scaffold_3:1647145-1647199(-)	256.64	-1	0.46	-1	-9.1239
scaffold_4:476836-477179(+)	127.7	1	0.23	1	-9.11691
scaffold_2:4478570-4478892(-)	497.82	-1	0.91	-1	-9.09554
scaffold_2:1146109-1146159(-)	123.96	-1	0.23	-1	-9.07403
scaffold_5:1190770-1191306(-)	118.22	-1	0.23	-1	-9.00562
scaffold_2:4037702-4037778(-)	232.2	-1	0.46	-1	-8.97952
scaffold_1:1875448-1875577(-)	1191.29	-1	2.39	-1	-8.9613
scaffold_6:2787043-2787225(-)	113.73	-1	0.23	-1	-8.94976
scaffold_4:1419174-1419440(-)	1049.5	-1	2.28	-1	-8.84645
scaffold_8:817746-818335(-)	114	0.91	0.26	0.5	-8.77631
scaffold_8:1564394-1564475(-)	96.02	-1	0.23	-1	-8.70556
scaffold_8:861011-861516(+)	95.47	1	0.23	1	-8.69727
scaffold_1:5804803-5804882(-)	94.28	-1	0.23	-1	-8.67917
scaffold_3:835093-835143(-)	181.57	-1	0.46	-1	-8.62468
scaffold_2:1270527-1271503(+)	90.66	1	0.23	1	-8.62269
scaffold_2:2414115-2414511(-)	176.33	-1	0.46	-1	-8.58243
scaffold_1:3091914-3092147(+)	170.2	1	0.46	1	-8.53138
scaffold_1:3239157-3239235(+)	84.3	1	0.23	1	-8.51775
scaffold_4:4157923-4158807(+)	81.61	0.95	0.23	1	-8.47097
scaffold_6:53513-55201(-)	80.93	0.99	0.23	-1	-8.4589
scaffold_10:834943-835057(-)	236.54	1	0.68	-1	-8.44233
scaffold_4:2316298-2316544(-)	78.31	-1	0.23	-1	-8.41142
scaffold_2:976328-976736(+)	3780.01	1	11.39	0.96	-8.37448
scaffold_3:1288206-1288596(-)	76.07	-1	0.23		-8.36955
scaffold_2:833364-833655(+)	298.42	1	0.91	1	-8.35726
scaffold_4:2558370-2558802(-)	220.73	-1	0.68	-1	-8.34253
scaffold_5:2072131-2072243(+)	148.65	1	0.46	1	-8.33607
scaffold_1:454420-455337(-)	403.67	-1	1.25	-1	-8.3351
scaffold_3:2410408-2410896(-)	145.9	-1	0.46	-1	-8.30913
scaffold_6:2835546-2835829(-)	71.83	-1	0.23	-1	-8.28681
scaffold_12:720801-721017(-)	71.08	-1	0.23	-1	-8.27167
scaffold_1:1594965-1595321(-)	207.38	-1	0.68	-1	-8.25253
scaffold_8:1738325-1738747(+)	69.46	1	0.23	-1	-8.2384
scaffold_7:1043176-1043994(+)	69.09	1	0.23	1	-8.2307
scaffold_2:172737-173161(+)	262.87	1	0.91	1	-8.17427
scaffold_6:1451186-1451514(-)	66.09	-1	0.23	-1	-8.16665
scaffold_1:3325236-3325340(-)	191.05	-1	0.68	-1	-8.1342
scaffold_3:803104-803421(-)	190.3	-1	0.68	-1	-8.12853
scaffold_9:77586-77676(-)	64.35	-1	0.23		-8.12816
scaffold_3:2976627-2977100(-)	125.08	-1	0.46	-1	-8.087
scaffold_1:4225295-4225441(+)	124.95	1	0.46	1	-8.0855
scaffold_10:195731-195897(-)	1329.26	-1	4.9	-1	-8.08363
scaffold_2:33473-33936(-)	124.68	-1	0.46	-1	-8.08238
scaffold_2:3603228-3603475(+)	184.25	1	0.68	1	-8.08191
scaffold_9:1271467-1271957(+)	61.98	1	0.23	1	-8.07403
scaffold_5:1769333-1769745(-)	182.82	-1	0.68	-1	-8.07067
scaffold_2:832649-832977(+)	61.6	1	0.23	1	-8.06515
scaffold_1:2880374-2881207(-)	61.1	-1	0.23	-1	-8.05339
scaffold_13:300833-301379(-)	149.09	-1	0.57	-0.33	-8.03101
scaffold_2:4062599-4062727(+)	60.11	1	0.23	1	-8.02983
scaffold_4:665357-665660(-)	176.51	-1	0.68	-0.33	-8.02
scaffold_5:1007347-1007690(+)	59.61	1	0.23	1	-8.01778
scaffold_6:2729235-2729275(+)	118.72	-0.97	0.46	-1	-8.01171
scaffold_6:1280513-1281396(+)	174.09	1	0.68	1	-8.00008
scaffold_1:3552377-3552608(-)	399.92	-1	1.59	-1	-7.97454
scaffold_11:120581-120657(-)	57.61	-0.98	0.23	-1	-7.96854
scaffold_9:1019049-1019816(+)	114.35	1	0.46	1	-7.95761
scaffold_3:1419586-1420132(-)	904.85	-1	3.64	-1	-7.9576
scaffold_3:4296474-4296740(+)	139.04	1	0.57	1	-7.93032
scaffold_6:605338-605904(-)	381.84	-1	1.59	-1	-7.9078
scaffold_9:858122-858554(-)	270.86	-1	1.14	-1	-7.89237
scaffold_7:1517969-1518442(-)	107.62	-1	0.46	-1	-7.8701
scaffold_3:1286663-1288146(-)	107.37	-1	0.46	-1	-7.86674
scaffold_8:1879318-1879423(+)	158.71	1	0.68	1	-7.86664
scaffold_9:1059042-1059197(-)	106.75	-1	0.46	-1	-7.85839
scaffold_2:3225639-3225829(+)	53.37	1	0.23	1	-7.85825
scaffold_2:2556060-2556412(-)	52.87	-1	0.23	-1	-7.84467
scaffold_6:893699-893858(+)	207.88	1	0.91	1	-7.83567
scaffold_2:530534-530679(+)	206.76	1	0.91	1	-7.82787
scaffold_12:735964-736830(-)	51.88	-1	0.23	-1	-7.8174
scaffold_4:2067164-2067348(+)	356.09	1	1.59	1	-7.80707
scaffold_1:543290-543626(-)	102.38	-1	0.46	-1	-7.79808
scaffold_6:1155137-1155291(+)	150.89	1	0.68	1	-7.79375
scaffold_5:2811886-2812243(+)	200.44	1	0.91	1	-7.78309
scaffold_5:1585063-1585722(+)	50.63	0.99	0.23	1	-7.78221
scaffold_1:2827842-2828320(-)	300.54	-1	1.37	-1	-7.77724
scaffold_5:1928037-1928308(+)	100.51	1	0.46	1	-7.77149
scaffold_2:4852907-4853231(-)	56.62	-1	0.26	-1	-7.76666
scaffold_2:2694937-2695622(+)	146.28	0.99	0.68	1	-7.74898
scaffold_11:224101-224417(+)	98.27	1	0.46	1	-7.73897
scaffold_1:2485876-2487330(+)	104.49	0.99	0.49	1	-7.73637
scaffold_9:157603-158443(-)	96.77	-0.98	0.46	-1	-7.71678
scaffold_5:663800-664020(-)	141.41	-1	0.68	-1	-7.70013
scaffold_3:56812-57319(-)	137.67	-1	0.68	-1	-7.66146
scaffold_6:2564408-2564641(+)	115.1	1	0.57	1	-7.65771
scaffold_2:376825-376954(-)	92.22	-0.99	0.46	-1	-7.6473
scaffold_3:2508688-2508810(+)	272.6	1	1.37	1	-7.63647
scaffold_7:596560-598111(-)	94.96	-0.99	0.48	-0.8	-7.62814
scaffold_4:1047397-1047798(+)	179.07	1	0.91	1	-7.62044
scaffold_5:490450-492055(-)	1556.17	-1	7.97	-1	-7.6092
scaffold_3:4165338-4165634(+)	679.39	1	3.48	1	-7.60901
scaffold_11:120728-120823(-)	325.97	-1	1.67	-1	-7.60875
scaffold_4:3288040-3288674(-)	110.09	-0.99	0.57	-1	-7.59351
scaffold_1:4474181-4474426(+)	130.44	1	0.68	1	-7.58364
scaffold_2:4469030-4469137(+)	87.29	1	0.46	1	-7.56804
scaffold_2:3482771-3482859(-)	472.63	-1	2.51	-1	-7.55688
scaffold_10:493309-494103(-)	85.86	-1	0.46	-1	-7.54421
scaffold_8:530143-530668(-)	85.3	-1	0.46	-1	-7.53477
scaffold_2:2853958-2854357(+)	123.96	1	0.68	1	-7.51012
scaffold_11:32504-32680(-)	496.82	-1	2.73	-1	-7.50768
scaffold_8:1931424-1931510(+)	163.49	1	0.91	1	-7.48912
scaffold_2:832264-832379(+)	82.55	1	0.46	1	-7.48749
scaffold_1:503811-504313(+)	121.31	0.83	0.68	1	-7.47895
scaffold_7:69860-70900(+)	1946.37	1	10.93	1	-7.47635
scaffold_3:1403587-1403798(-)	202.93	-1	1.14	-1	-7.4758
scaffold_4:3918917-3919131(-)	405.41	-1	2.28	-1	-7.4742
scaffold_4:263791-264100(+)	73.52	1	0.42	1	-7.4516
scaffold_3:178948-179643(+)	153.86	1	0.88	1	-7.4499
scaffold_1:3992924-3992966(-)	117.97	-1	0.68	-1	-7.43867
scaffold_4:1747335-1747879(-)	157.68	-1	0.91	-1	-7.43692
scaffold_6:2713097-2713201(-)	79.56	-1	0.46	-1	-7.43427
scaffold_2:4009876-4011005(-)	117.22	-1	0.68	-1	-7.42947
scaffold_3:3944931-3946069(-)	196.28	-1	1.14	-0.6	-7.42774
scaffold_8:961050-961533(-)	79.06	-1	0.46	-1	-7.42517
scaffold_5:386365-387234(-)	1485.22	-1	8.88	-0.93	-7.3859
scaffold_2:3605996-3606844(+)	75.82	1	0.46	1	-7.3648
scaffold_3:2643999-2644281(-)	75.07	-1	0.46	-1	-7.35046
scaffold_1:3433294-3433702(-)	110.86	-1	0.68	-1	-7.34899
scaffold_3:1284618-1285148(+)	497.95	1	3.07	0.73	-7.34162
scaffold_6:2760005-2760624(-)	109.74	-1	0.68	-1	-7.33434
scaffold_7:1155302-1155862(-)	74.17	-0.93	0.46	-1	-7.33306
scaffold_5:3036564-3036673(+)	74.07	1	0.46	1	-7.33111
scaffold_5:815750-816240(-)	128.61	-1	0.8	-1	-7.32879
scaffold_9:34064-34309(-)	437.71	-1	2.73	-1	-7.32493
scaffold_3:4457807-4458517(-)	78.56	-1	0.49	-1	-7.32487
scaffold_10:71641-72390(+)	252.9	1	1.59	1	-7.3134
scaffold_1:1778876-1779190(+)	180.82	1	1.14	1	-7.30938
scaffold_1:1123427-1125025(-)	72.58	-1	0.46	-1	-7.30179
scaffold_4:3749994-3750330(-)	392.07	-1	2.51	-1	-7.28728
scaffold_4:1741060-1741738(-)	71.58	-1	0.46	-1	-7.28178
scaffold_12:639143-639242(+)	124.31	1	0.8	1	-7.27973
scaffold_7:1395096-1395487(-)	70.65	-1	0.46	-1	-7.26291
scaffold_2:4058791-4058913(+)	103.75	1	0.68	1	-7.25336
scaffold_4:261021-263098(+)	69.81	0.95	0.46	1	-7.24566
scaffold_3:2486300-2486785(+)	143.91	1	0.95	1	-7.24302
scaffold_5:2178757-2178957(-)	137.8	-1	0.91	-1	-7.24249
scaffold_1:5569943-5571260(+)	274.1	1	1.82	1	-7.23462
scaffold_3:4070523-4071493(-)	102.26	-0.99	0.68	-1	-7.23249
scaffold_2:2620753-2621227(+)	110.49	1	0.74	1	-7.22217
scaffold_5:1411977-1412363(+)	84.8	1	0.57	1	-7.21696
scaffold_3:3643147-3643280(+)	67.59	1	0.46	1	-7.19903
scaffold_2:4121528-4122164(+)	67.34	1	0.46	1	-7.19369
scaffold_4:3942034-3943044(+)	367.21	1	2.51	1	-7.19277
scaffold_8:1042654-1042976(+)	98.52	1	0.68	1	-7.17874
scaffold_1:774771-775097(-)	73.35	-1	0.51	-1	-7.16816
scaffold_2:3717796-3718369(+)	65.84	1	0.46	1	-7.16119
scaffold_1:4337291-4337579(-)	65.59	-1	0.46	-1	-7.1557
scaffold_1:5700058-5700673(-)	65.34	-1	0.46	0	-7.15019
scaffold_10:638811-638952(+)	136.05	1	0.96	1	-7.14689
scaffold_3:3509220-3509371(+)	127.95	1	0.91	1	-7.1355
scaffold_2:2413637-2413696(-)	64.35	-1	0.46	-1	-7.12816
scaffold_12:574664-575417(-)	64.1	-1	0.46	-1	-7.12255
scaffold_2:3833674-3834085(-)	94.28	-1	0.68	-1	-7.11527
scaffold_1:4750110-4750958(+)	345.93	0.72	2.51	0.82	-7.10665
scaffold_2:3347263-3347785(-)	78.06	-1	0.57	-1	-7.09748
scaffold_11:560797-561626(+)	466.77	1	3.42	1	-7.09257
scaffold_2:1367350-1369052(+)	1762.23	1	12.94	0.67	-7.08942
scaffold_6:1450184-1450905(-)	62.6	-1	0.46	-1	-7.08838
scaffold_11:754068-754395(+)	62.35	1	0.46	1	-7.08261
scaffold_3:2594031-2594257(+)	62.35	1	0.46	1	-7.08261
scaffold_4:2867602-2867899(-)	137.29	-1	1.02	-1	-7.07251
scaffold_9:689933-690281(-)	305.77	-1	2.28	-1	-7.06727
scaffold_6:2756020-2756982(+)	580	1	4.33	0.89	-7.06554
scaffold_3:26578-26755(+)	90.29	1	0.68	1	-7.05289
scaffold_2:3188870-3189156(+)	120.71	1	0.91	1	-7.05146
scaffold_1:1662389-1662662(-)	60.86	-1	0.46	-1	-7.04772
scaffold_15:15802-16646(-)	239.68	-1	1.82	-0.75	-7.04103
scaffold_3:4845995-4846174(-)	60.36	-1	0.46	-1	-7.03582
scaffold_4:959858-960016(-)	59.86	-1	0.46	-1	-7.02381
scaffold_6:1303485-1304195(-)	118.22	-1	0.91	-1	-7.02139
scaffold_2:236117-236725(-)	82.89	-1	0.64	-1	-7.01698
scaffold_14:20509-20975(-)	73.58	-1	0.57	-1	-7.01221
scaffold_4:959539-959632(-)	59.19	-1	0.46	0	-7.00758
scaffold_9:782396-784795(-)	116.72	-0.98	0.91	-1	-7.00297
scaffold_7:1510529-1511065(+)	58.86	1	0.46	1	-6.99951
scaffold_7:2184841-2184989(+)	116.22	1	0.91	0	-6.99678
scaffold_3:3754247-3754575(+)	86.79	1	0.68	1	-6.99585
scaffold_4:776350-776959(+)	464.51	1	3.64	1	-6.99563
scaffold_1:1755176-1755426(+)	782.39	1	6.15	1	-6.99116
scaffold_3:1773072-1773274(-)	144.75	-1	1.14	-1	-6.98839
scaffold_7:1973243-1973846(+)	86.17	1	0.68	1	-6.98551
scaffold_2:681229-681354(+)	58.11	1	0.46	1	-6.98101
scaffold_1:65744-65896(-)	200.02	-1	1.59	-1	-6.97497
scaffold_2:4122355-4123327(+)	256.52	1	2.05	1	-6.9673
scaffold_13:232044-232515(+)	57.11	1	0.46	1	-6.95597
scaffold_2:377017-377372(-)	225.71	-1	1.82	-1	-6.95439
scaffold_3:2263189-2263246(-)	392.82	-1	3.19	-1	-6.94417
scaffold_5:8429-8672(-)	111.24	-1	0.91	-1	-6.93359
scaffold_8:489133-490148(+)	911.33	1	7.53	1	-6.91918
scaffold_1:2495909-2496730(+)	399.83	1	3.32	1	-6.91206
scaffold_1:702120-702316(-)	55.12	-0.99	0.46	-1	-6.9048
scaffold_2:530742-531435(+)	81.37	1	0.68	1	-6.90282
scaffold_4:1476634-1477442(-)	774.91	-1	6.49	-0.72	-6.89967
scaffold_3:4111869-4113210(-)	665.65	-1	5.6	-1	-6.89319
scaffold_5:1192022-1192380(-)	162.61	-1	1.37	-1	-6.8911
scaffold_3:3109712-3110169(-)	54.25	-1	0.46	-1	-6.88185
scaffold_3:3438701-3440037(+)	132.68	1	1.14	1	-6.86277
scaffold_7:1586757-1587815(+)	53.12	0.99	0.46	1	-6.85148
scaffold_9:688843-689747(+)	314.75	1	2.73	1	-6.84916
scaffold_2:4312080-4312156(-)	209.75	-1	1.82	-1	-6.84859
scaffold_2:2053866-2053979(+)	4088.03	1	35.53	1	-6.84622
scaffold_3:1550075-1550546(+)	130.44	1	1.14	1	-6.83821
scaffold_2:1331754-1332210(-)	77.57	-1	0.68	-1	-6.83382
scaffold_5:1281445-1281709(-)	207.01	-1	1.82	-0.89	-6.82962
scaffold_4:12648-13905(-)	77.32	-1	0.68	-1	-6.82916
scaffold_7:2001159-2002852(+)	77.19	1	0.68	1	-6.82674
scaffold_7:1176028-1176141(-)	76.69	-1	0.68	-1	-6.81736
scaffold_2:3604325-3604567(+)	102.26	1	0.91	1	-6.81216
scaffold_6:926637-926769(-)	255.14	-1	2.28	-1	-6.80611
scaffold_10:261904-262201(-)	101.76	-1	0.91	-1	-6.80509
scaffold_13:545622-546572(-)	127.29	-1	1.14	-1	-6.80294
scaffold_4:3278517-3278735(+)	427.48	1	3.87	1	-6.78738
scaffold_1:5588398-5588692(+)	74.82	1	0.68	1	-6.78175
scaffold_4:608730-609057(+)	83.6	0.95	0.76	0.6	-6.78136
scaffold_2:3019244-3020118(+)	124.97	0.99	1.14	0.6	-6.7764
scaffold_7:964433-964719(+)	99.51	1	0.91	1	-6.77283
scaffold_7:1417893-1418109(+)	74.32	1	0.68	1	-6.77207
scaffold_3:3805076-3805844(-)	52.4	-0.65	0.48	-0.75	-6.77039
scaffold_2:208590-209374(+)	211.33	1	1.94	0.78	-6.7673
scaffold_3:4171656-4172326(+)	296.79	1	2.73	1	-6.7644
scaffold_1:3137322-3137925(+)	73.76	1	0.68	1	-6.76116
scaffold_4:2592958-2594773(+)	73.58	1	0.68	1	-6.75764
scaffold_3:1253777-1254409(-)	73.58	-1	0.68	-1	-6.75764
scaffold_6:1945172-1945273(-)	98.07	-1	0.91	-1	-6.7518
scaffold_4:3982859-3984071(+)	283.66	1	2.66	1	-6.73659
scaffold_2:3443124-3443359(+)	238.93	1	2.28	1	-6.71141
scaffold_9:1060892-1061455(+)	59.73	0.85	0.57	0.33	-6.71135
scaffold_13:77920-78651(-)	95.27	-1	0.91	-1	-6.71001
scaffold_7:1431408-1431601(+)	70.83	1	0.68	1	-6.70268
scaffold_2:4251961-4252243(+)	94.03	1	0.91	1	-6.69111
scaffold_7:1275720-1276037(-)	163.86	-1	1.59	-1	-6.68729
scaffold_9:631999-632544(+)	1044.2	1	10.14	1	-6.6862
scaffold_8:833978-835452(-)	186.43	-0.96	1.82	-0.78	-6.67855
scaffold_10:1143848-1144495(-)	116.22	-1	1.14	-1	-6.67168
scaffold_10:337625-337819(+)	155.71	1	1.56	1	-6.64117
scaffold_2:14633-15441(-)	93.82	-1	0.94	-0.6	-6.64109
scaffold_4:1408199-1409208(+)	181.17	1	1.82	1	-6.63726
scaffold_1:1738761-1739173(+)	67.34	1	0.68	1	-6.62979
scaffold_2:2659109-2659629(+)	112.82	1	1.14	1	-6.62885
scaffold_10:1187692-1188033(+)	89.94	0.96	0.91	1	-6.62695
scaffold_4:1491930-1492491(-)	979.17	-1	9.91	-0.95	-6.62653
scaffold_12:799451-799918(+)	156.88	0.99	1.59	1	-6.62449
scaffold_1:439071-439208(+)	155.63	1	1.59	1	-6.61295
scaffold_1:4533561-4533969(+)	208.13	1	2.13	1	-6.61049
scaffold_5:2082657-2083167(+)	88.29	1	0.91	1	-6.60024
scaffold_1:4767385-4767699(+)	65.84	1	0.68	1	-6.59729
scaffold_5:2429021-2429410(+)	87.17	1	0.91	1	-6.58182
scaffold_1:2712692-2712811(-)	65.1	-1	0.68	-1	-6.58098
scaffold_12:321107-321306(+)	76.57	1	0.8	1	-6.58064
scaffold_7:78959-79464(-)	87.04	-1	0.91	-1	-6.57967
scaffold_2:4822715-4823166(-)	283.08	-1	2.96	-1	-6.57947
scaffold_10:72449-73306(+)	135.15	1	1.42	1	-6.57253
scaffold_4:3984137-3984626(+)	158.87	1	1.67	1	-6.57185
scaffold_3:4633536-4633562(-)	64.6	-1	0.68		-6.56986
scaffold_5:78168-78305(-)	64.47	-1	0.68	-1	-6.56695
scaffold_10:1000470-1000948(-)	85.8	-1	0.91	-1	-6.55897
scaffold_1:3852654-3852837(+)	64.1	1	0.68	1	-6.55865
scaffold_5:1295127-1295768(-)	363.14	-1	3.87	-1	-6.55205
scaffold_1:33443-35056(+)	638.73	1	6.83	1	-6.54718
scaffold_6:457856-458276(+)	63.1	1	0.68	1	-6.53596
scaffold_6:2106019-2106480(-)	52.87	-1	0.57	-1	-6.53534
scaffold_5:2237632-2239321(-)	79.61	-1	0.86	-1	-6.53247
scaffold_1:632236-632425(+)	62.85	1	0.68	1	-6.53023
scaffold_3:4485987-4486338(+)	62.73	1	0.68	1	-6.52748
scaffold_4:1802624-1803151(+)	83.3	1	0.91	1	-6.51631
scaffold_13:322463-322863(+)	311.01	1	3.42	1	-6.50682
scaffold_6:1396599-1397275(+)	103.63	1	1.14	1	-6.50626
scaffold_10:1263090-1263485(-)	82.3	-0.99	0.91	-1	-6.49888
scaffold_3:2977869-2978451(-)	61.35	-1	0.68	-1	-6.49538
scaffold_1:4746767-4749128(-)	451.05	-1	5.01	-1	-6.49233
scaffold_9:630428-631003(+)	163.61	1	1.82	1	-6.49018
scaffold_4:3794144-3795017(-)	61.1	-0.97	0.68	-1	-6.48949
scaffold_4:1493957-1494440(+)	122.46	1	1.37	1	-6.48199
scaffold_6:2161814-2161976(+)	101.51	1	1.14	1	-6.47644
scaffold_13:162059-164587(+)	177.55	0.97	2	0.83	-6.47208
scaffold_4:3525483-3526450(-)	139.67	-0.99	1.59	-1	-6.45685
scaffold_3:4582396-4582609(-)	159.37	-1	1.82	-1	-6.4523
scaffold_11:560082-560729(+)	139.17	1	1.59	1	-6.45168
scaffold_3:2324837-2325895(+)	365.76	1	4.21	1	-6.44093
scaffold_6:1200208-1200526(+)	140.35	1	1.62	1	-6.43689
scaffold_5:221374-222216(-)	186.01	-0.99	2.16	-1	-6.42821
scaffold_5:661949-662232(+)	185.14	1	2.16	1	-6.42144
scaffold_3:3220687-3220836(-)	77.81	-1	0.91	-1	-6.41795
scaffold_1:4749123-4750048(+)	135.93	1	1.59	1	-6.41769
scaffold_12:667602-667939(+)	214.24	1	2.51	1	-6.4154
scaffold_3:797557-798333(+)	77.32	1	0.91	1	-6.40883
scaffold_8:776345-776511(-)	62.68	-1	0.74	-1	-6.40434
scaffold_4:1225053-1225801(-)	134.43	-1	1.59	-1	-6.40168
scaffold_2:4537782-4538024(-)	76.57	-1	0.91	-1	-6.39477
scaffold_13:773883-774747(+)	121.13	1	1.44	1	-6.39434
scaffold_6:2322068-2322643(+)	172.09	1	2.05	1	-6.3914
scaffold_1:1965944-1966543(-)	95.61	-1	1.14	-1	-6.39006
scaffold_11:216372-216560(-)	56.86	-1	0.68	-1	-6.38574
scaffold_1:3582317-3582677(-)	76.07	-1	0.91	-1	-6.38532
scaffold_10:410671-411404(+)	56.62	1	0.68	1	-6.37963
scaffold_9:1358615-1358815(+)	56.62	1	0.68	1	-6.37963
scaffold_4:4187742-4188623(+)	56.49	0.98	0.68	1	-6.37632
scaffold_5:1765470-1765898(+)	74.57	1	0.91	1	-6.35658
scaffold_3:2056273-2056847(-)	111.98	-1	1.37	-1	-6.35292
scaffold_1:5448999-5449565(+)	148.65	1	1.82	1	-6.35184
scaffold_1:1184425-1184976(+)	73.83	0.76	0.91	1	-6.3422
scaffold_2:1326607-1326759(+)	294.8	1	3.64	1	-6.33965
scaffold_8:1077167-1078909(-)	156.75	-0.95	1.94	-0.78	-6.33626
scaffold_12:662506-663017(+)	73.33	1	0.91	1	-6.33239
scaffold_2:975955-976278(+)	110.36	1	1.37	1	-6.3319
scaffold_1:4823637-4823817(-)	54.74	-1	0.68	-1	-6.33092
scaffold_4:3274398-3274692(-)	119.09	-1	1.48	-1	-6.33031
scaffold_1:1253047-1253484(-)	54.62	-1	0.68	-1	-6.32775
scaffold_2:4978028-4978487(-)	73.08	-1	0.91	-1	-6.32747
scaffold_1:1526030-1526778(-)	109.99	-1	1.37	-1	-6.32705
scaffold_3:3527238-3527551(-)	91.28	-1	1.14	-1	-6.32319
scaffold_2:1329918-1329988(-)	91.28	-1	1.14	-1	-6.32319
scaffold_6:140948-141311(-)	419	-1	5.24	-1	-6.32124
scaffold_4:3749348-3749825(-)	163.11	-1	2.05	-1	-6.31408
scaffold_1:3838489-3839674(+)	234.36	1	2.96	1	-6.30699
scaffold_4:652566-652815(-)	62.98	-1	0.8	-1	-6.29875
scaffold_1:2505423-2505555(-)	71.58	-1	0.91	-1	-6.29755
scaffold_7:1533852-1534336(+)	89.66	1	1.14	1	-6.29736
scaffold_3:1419383-1419523(-)	53.37	-1	0.68	-1	-6.29435
scaffold_7:735959-736321(-)	53.12	-1	0.68	-0.5	-6.28758
scaffold_11:257376-257712(-)	107	-1	1.37	-0.67	-6.28729
scaffold_6:833419-833550(-)	55.22	-1	0.71	-1	-6.28123
scaffold_2:3809503-3809874(-)	122.96	-1	1.59	-0.71	-6.27302
scaffold_13:564669-565282(-)	61.6	-1	0.8	-0.5	-6.26679
scaffold_4:2104350-2105816(+)	70.03	0.5	0.91	0.57	-6.26596
scaffold_7:1944511-1945407(+)	69.96	1	0.91	1	-6.26452
scaffold_3:4117118-4117354(+)	52.13	1	0.68	1	-6.26044
scaffold_7:711990-712077(+)	104.63	1	1.37	1	-6.25498
scaffold_5:2809722-2809862(+)	51.63	1	0.68	1	-6.24653
scaffold_1:2142884-2143667(-)	138.84	-1	1.83	-1	-6.24544
scaffold_5:1311393-1311576(+)	51.21	1	0.68	1	-6.23475
scaffold_2:3262123-3263988(+)	275.47	1	3.67	1	-6.22997
scaffold_3:414428-415607(+)	85.55	1	1.14	1	-6.22966
scaffold_11:688678-689099(+)	383.34	1	5.12	0.91	-6.22634
scaffold_5:437258-437668(+)	67.84	1	0.91	1	-6.22013
scaffold_11:414364-414696(+)	59.61	1	0.8	1	-6.21941
scaffold_2:1756491-1757010(-)	102.01	-1	1.37	-1	-6.21839
scaffold_3:2529428-2529670(-)	168.85	-1	2.28	-1	-6.21056
scaffold_7:1408230-1409229(-)	134.68	-1	1.82	-1	-6.20945
scaffold_1:5560939-5562399(+)	67.34	1	0.91	1	-6.20945
scaffold_8:389458-390181(+)	142.04	1	1.92	0.8	-6.20905
scaffold_11:643299-643653(+)	83.55	1	1.14	1	-6.19553
scaffold_10:260349-260793(-)	116.06	-0.99	1.59	-0.71	-6.1897
scaffold_1:3940629-3940931(+)	66.34	1	0.91	1	-6.18787
scaffold_8:278945-279467(+)	66.34	1	0.91	1	-6.18787
scaffold_1:2883052-2884914(-)	163.68	-0.99	2.25	-0.91	-6.18481
scaffold_6:763703-764469(+)	407.96	1	5.62	0.97	-6.18171
scaffold_3:869087-869788(-)	314	-1	4.33	-1	-6.18025
scaffold_7:2201014-2201227(-)	82.3	-1	1.14	-1	-6.17379
scaffold_1:4254780-4255885(+)	65.39	0.99	0.91	1	-6.16706
scaffold_10:241612-241648(+)	384.34	1	5.35	1	-6.1667
scaffold_5:2858301-2858848(+)	68.09	0.98	0.95	1	-6.16337
scaffold_10:1074153-1074725(-)	264.21	-1	3.76	-1	-6.13481
scaffold_7:1416581-1416786(-)	238.43	-1	3.42	-1	-6.12343
scaffold_3:2231118-2233271(-)	225	-0.99	3.23	-1	-6.12225
scaffold_2:1122878-1123126(-)	362.76	-1	5.24	-1	-6.1133
scaffold_10:464606-464747(+)	62.85	1	0.91	1	-6.1099
scaffold_3:4632773-4632868(-)	243.55	-1	3.53	-1	-6.10841
scaffold_3:1415580-1416074(-)	62.73	-1	0.91	-1	-6.10715
scaffold_10:979212-979720(-)	109.49	-1	1.59	-1	-6.10563
scaffold_2:399223-399400(-)	507.42	-1	7.4	-1	-6.09951
scaffold_2:2892168-2892293(-)	93.28	-1	1.37	-1	-6.08932
scaffold_2:4302009-4302608(+)	185.62	1	2.73	1	-6.08731
scaffold_1:5200397-5203203(+)	437.96	1	6.45	1	-6.08536
scaffold_1:4913207-4914340(-)	123.04	-1	1.82	-1	-6.07905
scaffold_1:3024226-3025229(-)	107.12	-0.99	1.59	-0.71	-6.07406
scaffold_1:1779254-1779831(+)	153.01	1	2.28	0.8	-6.06845
scaffold_10:639013-639622(+)	76.37	1	1.14	1	-6.0659
scaffold_2:3562430-3564472(+)	155.51	0.97	2.33	0.58	-6.06053
scaffold_1:5748823-5748960(-)	379.68	-0.99	5.69	-0.48	-6.06021
scaffold_2:534825-535300(+)	110.75	0.85	1.66	-0.78	-6.05998
scaffold_6:475586-475824(+)	60.61	1	0.91	1	-6.05755
scaffold_3:4117638-4117778(+)	60.36	1	0.91	1	-6.05158
scaffold_12:554093-555028(+)	105.13	1	1.59	1	-6.047
scaffold_7:1758409-1758893(+)	239.26	1	3.64	1	-6.0385
scaffold_4:1674065-1674101(+)	336.45	1	5.12	1	-6.0381
scaffold_1:1362112-1362993(-)	79.47	-1	1.21	-1	-6.03733
scaffold_2:2144219-2144331(-)	237.19	-1	3.64	-1	-6.02596
scaffold_1:4829391-4829862(+)	59.23	1	0.91	1	-6.02432
scaffold_2:3973228-3973298(-)	58.86	-1	0.91	-1	-6.01528
scaffold_1:2102947-2103239(-)	58.86	-1	0.91	-1	-6.01528
scaffold_5:3051459-3052942(-)	131.94	-1	2.05	-1	-6.00811
scaffold_10:337220-337351(+)	73.33	1	1.14	1	-6.0073
scaffold_10:8772-9198(-)	88.04	-1	1.37	-1	-6.00591
scaffold_3:3519451-3520227(+)	218.23	1	3.42	1	-5.99571
scaffold_6:1868288-1868350(-)	101.13	-1	1.59	-1	-5.99104
scaffold_3:2616087-2616539(+)	71.83	1	1.14	1	-5.97748
scaffold_7:148386-148586(+)	158.12	1	2.51	1	-5.97719
scaffold_4:1222832-1223099(+)	171.59	1	2.73	1	-5.97392
scaffold_7:2149637-2150005(-)	468.93	-0.96	7.48	-0.97	-5.97019
scaffold_2:623114-624681(-)	120.96	-0.86	1.94	-0.56	-5.96233
scaffold_4:1235361-1235439(-)	141.91	-1	2.28	-1	-5.9598
scaffold_2:3932152-3932336(-)	70.83	-1	1.14	-1	-5.95725
scaffold_3:2882112-2882763(+)	190.24	1	3.07	0.87	-5.95344
scaffold_4:3972605-3973147(+)	84.8	1	1.37	1	-5.95182
scaffold_4:2008612-2008775(-)	70.33	-1	1.14	-1	-5.94703
scaffold_2:3162275-3163368(-)	321.98	-1	5.24	-1	-5.94126
scaffold_8:1235992-1237153(+)	55.91	0.98	0.91	1	-5.9411
scaffold_1:2383382-2384348(+)	167.35	0.99	2.73	1	-5.93782
scaffold_8:1850055-1853770(+)	460.82	0.99	7.55	1	-5.93158
scaffold_7:644729-645944(+)	180.57	1	2.96	1	-5.93082
scaffold_12:179691-180532(-)	215.11	-1	3.53	-1	-5.92926
scaffold_1:4647395-4647753(+)	749.03	1	12.3	1	-5.92829
scaffold_5:1978007-1978267(-)	57.05	-1	0.94	-1	-5.92342
scaffold_3:3022112-3022683(+)	52.63	0.99	0.87	0.9	-5.91873
scaffold_8:356330-357007(+)	68.96	1	1.14	1	-5.91865
scaffold_5:410067-410504(+)	96.02	1	1.59	1	-5.91624
scaffold_2:4259822-4260259(-)	151.39	-1	2.51	-1	-5.91444
scaffold_3:3320717-3321708(-)	122.71	-0.99	2.05	-1	-5.90349
scaffold_3:1130894-1131080(+)	95.02	1	1.59	1	-5.90113
scaffold_9:856718-856883(-)	68.09	-1	1.14	-1	-5.90034
scaffold_2:859088-859708(-)	285.32	-1	4.78	-0.9	-5.89943
scaffold_13:462663-463556(-)	244.17	-1	4.1	-0.89	-5.89612
scaffold_10:1074786-1075156(-)	203.52	-1	3.42	-1	-5.89503
scaffold_1:1919751-1919919(-)	54.12	-1	0.91	-1	-5.89415
scaffold_1:4823894-4824165(-)	54.12	-1	0.91	-1	-5.89415
scaffold_9:801474-801796(-)	267.7	-1	4.52	-1	-5.88815
scaffold_7:896012-897307(+)	121.31	1	2.05	1	-5.88693
scaffold_3:4122213-4125134(+)	309.44	1	5.24	1	-5.88395
scaffold_1:3137973-3139074(-)	53.62	-1	0.91	-1	-5.88076
scaffold_8:22792-23352(+)	53.52	1	0.91	1	-5.87807
scaffold_6:2065364-2067876(-)	188.58	-0.99	3.23	-1	-5.8675
scaffold_2:4003522-4003770(+)	53	1	0.91	1	-5.86398
scaffold_11:76156-77069(+)	92.53	0.91	1.59	1	-5.86282
scaffold_2:2153525-2156071(+)	1064.32	1	18.3	1	-5.86194
scaffold_3:4670515-4670911(-)	92.03	-0.99	1.59	-1	-5.85501
scaffold_1:4885131-4886443(-)	118.59	-1	2.05	-1	-5.85421
scaffold_4:2534266-2534337(+)	131.44	1	2.28	1	-5.84923
scaffold_1:4132718-4133396(+)	156.88	1	2.73	1	-5.84462
scaffold_13:446471-446902(-)	117.6	-1	2.05	-1	-5.84212
scaffold_6:2870011-2870260(-)	212.99	-1	3.72	-1	-5.83934
scaffold_1:4033967-4034606(-)	130.07	-1	2.28	-1	-5.83411
scaffold_14:36463-36761(-)	3096.89	-0.98	54.32	-0.78	-5.83319
scaffold_5:1207765-1208982(-)	51.88	-1	0.91	-1	-5.83317
scaffold_6:605967-606475(-)	90.53	-1	1.59	-1	-5.8313
scaffold_4:983106-985686(+)	97.29	-0.56	1.71	-0.25	-5.83022
scaffold_1:5284550-5285097(+)	77.57	1	1.37	1	-5.82325
scaffold_10:637481-638090(+)	102.63	1	1.82	1	-5.81737
scaffold_11:534282-536030(-)	75.23	-0.99	1.34	-1	-5.811
scaffold_3:868466-869020(-)	166.11	-1	2.96	-1	-5.8104
scaffold_2:2121841-2122220(+)	50.88	1	0.91	-0.33	-5.80509
scaffold_1:1540203-1541290(+)	50.88	1	0.91	1	-5.80509
scaffold_4:2389823-2390067(+)	387.52	1	6.94	0.99	-5.80319
scaffold_1:3360756-3362486(+)	59.67	0.96	1.07	0.89	-5.80132
scaffold_12:421944-422215(-)	76.32	-0.99	1.37	-0.67	-5.79981
scaffold_7:344784-345415(-)	63.35	-0.97	1.14	-1	-5.79624
scaffold_3:3585336-3585990(-)	50.56	-1	0.91	-0.5	-5.79599
scaffold_6:1359714-1360139(-)	63.27	-1	1.14	-1	-5.79442
scaffold_4:2181662-2181994(+)	100.64	1	1.82	1	-5.78912
scaffold_11:754905-755959(+)	62.6	1	1.14	1	-5.77906
scaffold_8:1301699-1302454(-)	561.83	-1	10.25	-1	-5.77644
scaffold_6:177828-177954(+)	106	-0.99	1.94	0.33	-5.77186
scaffold_3:4413703-4414550(+)	62.01	0.99	1.14	1	-5.7654
scaffold_13:730432-730797(+)	173.09	1	3.19	1	-5.76182
scaffold_7:1394594-1395037(-)	90.53	-1	1.67	-0.75	-5.76048
scaffold_7:1511126-1511899(+)	55.12	1	1.02	1	-5.75593
scaffold_5:2584445-2584874(-)	73.82	-1	1.37	-1	-5.75176
scaffold_6:2154405-2155591(+)	98.02	1	1.82	1	-5.75107
scaffold_3:1159352-1159403(+)	61.35	0.99	1.14	1	-5.74996
scaffold_1:1325958-1326394(+)	73.58	1	1.37	1	-5.74707
scaffold_1:2975621-2976676(-)	526	-1	9.91	-1	-5.73003
scaffold_4:3773598-3774483(+)	61.48	1	1.16	1	-5.72792
scaffold_1:3435138-3435555(+)	60.31	1	1.14	1	-5.72529
scaffold_13:136354-137239(+)	65.03	1	1.23	1	-5.72438
scaffold_4:4162548-4163336(+)	65.99	0.98	1.25	1	-5.72225
scaffold_13:120191-121221(-)	180.32	-0.98	3.42	-0.33	-5.72042
scaffold_5:126745-127250(-)	138.05	-1	2.62	-1	-5.71948
scaffold_3:948885-949462(-)	119.72	-1	2.28	-1	-5.71449
scaffold_6:1148652-1148779(+)	59.86	1	1.14	1	-5.71449
scaffold_4:2305042-2305725(-)	131.69	-0.99	2.51	-1	-5.71331
scaffold_8:478384-478942(+)	119.51	1	2.28	1	-5.71195
scaffold_3:3463016-3463204(+)	59.61	0.99	1.14	0.6	-5.70845
scaffold_1:4368819-4369226(+)	59.48	1	1.14	1	-5.7053
scaffold_9:424451-424559(-)	141.41	-1	2.73	-1	-5.69484
scaffold_4:4088671-4089897(+)	165.19	1	3.19	1	-5.69443
scaffold_3:2752800-2752936(+)	82.3	1	1.59	1	-5.69379
scaffold_9:936397-937529(+)	400.42	1	7.74	1	-5.69304
scaffold_2:786599-787306(+)	564.78	0.99	10.93	1	-5.69132
scaffold_1:1698364-1698715(-)	58.61	-1	1.14	-1	-5.68404
scaffold_6:2104282-2105951(-)	790.39	-1	15.39	-1	-5.6825
scaffold_4:3569632-3570143(-)	93.45	-1	1.82	-1	-5.68218
scaffold_3:3075208-3075708(-)	133.56	-1	2.62	-0.83	-5.67178
scaffold_2:1123195-1123385(-)	161.99	-1	3.19	-1	-5.6662
scaffold_3:1435889-1437913(-)	69.46	-1	1.37	-1	-5.66393
scaffold_3:2559881-2560141(-)	68.84	-0.99	1.37	-1	-5.651
scaffold_2:469181-469276(-)	114.48	-1	2.28	-1	-5.64992
scaffold_2:21533-23408(+)	468.14	1	9.34	1	-5.64737
scaffold_2:4962853-4963880(-)	187.8	-1	3.76	-1	-5.64232
scaffold_4:4142712-4143451(-)	50.88	-1	1.02	-1	-5.64046
scaffold_6:1869154-1869393(+)	85.28	1	1.71	1	-5.64014
scaffold_1:2876530-2877079(+)	135.93	1	2.73	0.83	-5.63782
scaffold_6:2643643-2644017(+)	192.4	0.99	3.87	1	-5.63563
scaffold_2:3044599-3047217(-)	113.98	-1	2.31	-1	-5.62474
scaffold_1:4224677-4224718(+)	56.12	1	1.14	1	-5.62141
scaffold_4:1181214-1181964(-)	100.85	-0.94	2.05	-1	-5.62044
scaffold_3:223382-223677(+)	67.34	1	1.37	1	-5.61922
scaffold_11:604159-604899(+)	88.54	1	1.82	1	-5.60432
scaffold_4:3684022-3684981(-)	165.23	-1	3.42	-1	-5.59434
scaffold_11:902332-902555(-)	121.21	-0.99	2.51	-0.45	-5.59368
scaffold_2:4827793-4829940(+)	98.91	1	2.05	1	-5.59242
scaffold_7:1538471-1538993(-)	246.66	-0.98	5.12	-0.91	-5.59024
scaffold_6:1475930-1476175(+)	95.34	1	1.98	1	-5.58951
scaffold_2:3868791-3868871(+)	372.12	1	7.74	0.94	-5.58729
scaffold_3:2064022-2064394(-)	98.52	-1	2.05	-1	-5.58672
scaffold_5:1161527-1163402(+)	109.49	0.97	2.28	1	-5.58562
scaffold_10:510191-510899(+)	163.91	1	3.42	0.88	-5.58276
scaffold_1:162560-163275(+)	76.05	1	1.59	1	-5.57985
scaffold_9:1466049-1466356(-)	724.03	-0.99	15.15	-0.7	-5.57866
scaffold_1:1725986-1726145(-)	271.44	-1	5.69	-1	-5.57606
scaffold_1:4011622-4012723(+)	119.47	1	2.51	1	-5.57282
scaffold_1:3874707-3876342(-)	95.56	-1	2.01	-1	-5.57114
scaffold_7:1075861-1076961(+)	66.75	1	1.41	1	-5.565
scaffold_1:4687528-4688737(-)	387.95	-1	8.2	-1	-5.5641
scaffold_3:1940826-1941423(-)	89.7	-0.99	1.9	-1	-5.56104
scaffold_6:366503-366765(+)	85.8	1	1.82	1	-5.55897
scaffold_10:1223846-1224472(+)	343.41	1	7.29	1	-5.55787
scaffold_2:3556055-3556711(-)	53.44	-0.97	1.14	-1	-5.55081
scaffold_15:7560-7922(-)	53.37	-1	1.14	-1	-5.54892
scaffold_4:1747102-1747278(-)	64.1	-1	1.37	-1	-5.54808
scaffold_6:70959-72680(-)	64.1	-1	1.37	-0.33	-5.54808
scaffold_1:5952833-5953237(-)	95.77	-1	2.05	-1	-5.54588
scaffold_11:12890-13011(-)	63.85	-1	1.37	-0.67	-5.54244
scaffold_1:1756191-1756731(+)	180.32	0.99	3.87	1	-5.54208
scaffold_4:1137440-1137915(+)	199.28	1	4.33	1	-5.52429
scaffold_1:1280974-1281648(-)	62.85	-1	1.37	-1	-5.51966
scaffold_10:396842-398112(+)	1017.21	1	22.21	1	-5.51726
scaffold_10:739928-741494(-)	83.33	-0.91	1.82	0.75	-5.51683
scaffold_5:706062-706482(+)	83.3	1	1.82	1	-5.51631
scaffold_11:75519-76097(+)	93.78	1	2.05	1	-5.51558
scaffold_6:2597012-2597659(+)	93.78	0.99	2.05	1	-5.51558
scaffold_8:1452151-1453354(-)	302.28	-1	6.61	-1	-5.51509
scaffold_1:2548854-2549386(-)	52.13	-1	1.14	-1	-5.51501
scaffold_8:1754974-1755905(+)	197.28	1	4.33	0.95	-5.50973
scaffold_1:2015867-2016017(-)	103.75	-1	2.28	-1	-5.50793
scaffold_6:1929117-1930362(-)	98.14	-0.98	2.16	-0.8	-5.50574
scaffold_3:1264629-1266775(-)	92.58	-0.99	2.05	-0.6	-5.497
scaffold_7:2169683-2171031(-)	51.38	-1	1.14	-1	-5.4941
scaffold_1:1590885-1592405(+)	220.73	1	4.9	0.91	-5.49336
scaffold_7:1379681-1381386(-)	112.86	-1	2.51	-1	-5.4907
scaffold_2:3976958-3977505(+)	460.41	1	10.25	1	-5.48922
scaffold_4:270629-272112(-)	147.9	-1	3.3	-0.87	-5.48601
scaffold_3:1624239-1624658(+)	111.98	1	2.51	1	-5.47941
scaffold_1:4105832-4106415(+)	70.65	0.89	1.59	1	-5.47359
scaffold_4:1965139-1967466(+)	293.55	1	6.61	0.79	-5.47281
scaffold_10:345326-346550(-)	55.47	-1	1.25	-1	-5.47171
scaffold_4:110511-111201(+)	111.3	1	2.51	1	-5.47062
scaffold_4:1660738-1661328(-)	312.17	-0.99	7.05	-1	-5.46856
scaffold_1:5227260-5227835(-)	84.09	-1	1.9	-1	-5.46786
scaffold_6:117553-120449(-)	85.69	-0.62	1.94	-0.19	-5.465
scaffold_1:2415013-2415157(+)	100.39	1	2.28	1	-5.46044
scaffold_4:1057243-1057437(+)	89.79	1	2.05	1	-5.45286
scaffold_4:3039875-3040903(+)	89.58	0.98	2.05	1	-5.44948
scaffold_2:2429920-2433673(+)	347.8	1	7.97	1	-5.44753
scaffold_1:2826286-2827106(+)	148.9	1	3.42	0.88	-5.4442
scaffold_13:215342-216132(-)	59.03	-0.99	1.37	-0.67	-5.4292
scaffold_6:1420710-1421741(-)	186.43	-1	4.33	-0.89	-5.42812
scaffold_1:1210559-1211219(-)	58.61	-1	1.37	-1	-5.4189
scaffold_7:1323702-1324598(-)	77.81	-1	1.82	-1	-5.41795
scaffold_1:2027355-2027776(+)	58.4	1	1.37	1	-5.41372
scaffold_6:2110855-2111066(+)	514.44	1	12.07	1	-5.41351
scaffold_7:1556113-1556219(-)	125.95	-1	2.96	-0.92	-5.41111
scaffold_10:830006-830844(-)	58.19	-0.83	1.37	-0.67	-5.40852
scaffold_13:71517-72199(-)	161.81	-0.89	3.81	-0.52	-5.40837
scaffold_9:1097516-1099557(+)	1407.65	1	33.22	0.96	-5.40509
scaffold_2:493217-493942(-)	134.93	-1	3.19	-0.14	-5.40251
scaffold_10:1075211-1076116(-)	192.67	-1	4.56	-1	-5.40095
scaffold_1:2437785-2438299(+)	57.87	1	1.37	1	-5.40057
scaffold_7:339718-340215(+)	57.86	1	1.37	1	-5.40032
scaffold_1:5729563-5730269(-)	197.16	-1	4.69	-1	-5.39364
scaffold_9:572250-572536(-)	66.59	-1	1.59	-1	-5.38821
scaffold_1:1966918-1969467(-)	113.98	-0.99	2.73	-1	-5.38374
scaffold_1:5222327-5223671(+)	56.99	0.97	1.37	1	-5.37846
scaffold_1:5423519-5426132(-)	56.86	-1	1.37	-1	-5.37517
scaffold_3:4254887-4255640(+)	56.86	0.99	1.37	1	-5.37517
scaffold_4:771558-772868(+)	141.54	0.97	3.42	0.67	-5.37107
scaffold_5:3135906-3137233(-)	199.03	-1	4.81	-0.9	-5.37081
scaffold_1:4751022-4751379(+)	61.23	0.71	1.48	0.86	-5.37057
scaffold_1:2936779-2938025(-)	273.35	-1	6.61	-0.93	-5.36996
scaffold_8:1498238-1498546(+)	402.09	1	9.73	0.99	-5.36893
scaffold_3:3545730-3546675(+)	56.47	1	1.37	1	-5.36524
scaffold_3:136174-136288(-)	65.1	-1	1.59	-1	-5.35556
scaffold_4:1011913-1012512(-)	65.05	-1	1.59	-1	-5.35445
scaffold_7:2158415-2159329(-)	64.85	-1	1.59	-1	-5.35001
scaffold_1:1450389-1450691(-)	55.87	-1	1.37	-1	-5.34983
scaffold_3:433252-433732(-)	727.4	-1	17.99	-1	-5.33748
scaffold_7:2167568-2168046(+)	82.68	1	2.05	1	-5.33384
scaffold_9:668917-669731(-)	64.1	-1	1.59	-1	-5.33323
scaffold_6:1817250-1817945(-)	109.57	-1	2.73	-1	-5.32681
scaffold_7:1016001-1017115(-)	137.1	-0.98	3.42	-0.88	-5.32509
scaffold_13:627618-627998(-)	200.77	-1	5.01	-1	-5.32459
scaffold_12:718390-719111(-)	54.87	-0.98	1.37	-1	-5.32377
scaffold_2:2645363-2648956(-)	396.68	-1	9.91	-0.9	-5.32295
scaffold_3:2644858-2645311(-)	82.05	-1	2.05	-1	-5.32281
scaffold_5:2023116-2023202(-)	85.92	-1	2.16	-1	-5.31389
scaffold_9:1080002-1082299(-)	134.93	-0.98	3.42	-0.85	-5.30207
scaffold_6:1802393-1802528(-)	150.93	-1	3.83	-1	-5.30039
scaffold_9:1104031-1104899(+)	71.7	1	1.82	1	-5.29996
scaffold_9:353024-353483(+)	71.58	1	1.82	1	-5.29755
scaffold_7:2122197-2124124(+)	89.63	0.95	2.28	1	-5.29688
scaffold_3:3803083-3805016(-)	67.06	-1	1.71	-0.5	-5.29338
scaffold_12:909462-910266(+)	151.02	1	3.87	0.75	-5.28626
scaffold_9:850125-851243(-)	53.38	-1	1.37	-1	-5.28405
scaffold_8:1828040-1828341(+)	53.37	1	1.37	1	-5.28378
scaffold_1:5869786-5870487(+)	70.83	0.99	1.82	1	-5.28235
scaffold_1:3505405-3505981(+)	53.3	1	1.37	1	-5.28189
scaffold_3:4670966-4671388(-)	150.39	-1	3.87	-0.88	-5.28023
scaffold_1:3993900-3994141(-)	123.96	-1	3.19	-1	-5.28017
scaffold_2:1214475-1214886(-)	70.71	-0.99	1.82	-1	-5.2799
scaffold_1:1072749-1073120(+)	61.6	1	1.59	0.71	-5.27583
scaffold_3:3725262-3726320(+)	211.75	1	5.47	0.92	-5.27468
scaffold_3:862581-863654(-)	211.75	-1	5.47	-1	-5.27468
scaffold_7:368149-369232(+)	63.37	0.86	1.64	1	-5.27203
scaffold_3:3808160-3808595(-)	95.32	-0.98	2.47	-1	-5.2702
scaffold_1:2216030-2218176(+)	93.72	0.95	2.43	0.86	-5.26933
scaffold_4:1775757-1777563(-)	79.03	-0.98	2.05	-1	-5.2687
scaffold_8:1255830-1257459(+)	109.74	1	2.85	1	-5.26698
scaffold_1:2538606-2538884(-)	69.96	-1	1.82	-0.75	-5.26452
scaffold_8:1349618-1351573(-)	107.8	-1	2.81	-1	-5.26164
scaffold_10:1258449-1258667(+)	52.5	1	1.37	1	-5.26007
scaffold_3:675400-675839(+)	78.36	1	2.05	1	-5.25642
scaffold_1:749961-750198(+)	60.73	1	1.59	1	-5.25531
scaffold_2:112376-113383(+)	60.61	1	1.59	0.71	-5.25246
scaffold_2:984561-985454(-)	64.85	-0.99	1.71	-0.75	-5.24504
scaffold_1:5594455-5595622(-)	99.26	-1	2.62	-1	-5.24357
scaffold_6:2412133-2413021(+)	862.7	1	22.78	1	-5.24302
scaffold_5:807706-807955(+)	51.88	1	1.37	1	-5.24293
scaffold_11:911162-911463(-)	68.84	-0.99	1.82	-1	-5.24124
scaffold_2:440765-440855(+)	60.11	1	1.59	1	-5.24051
scaffold_4:2784603-2787764(+)	232.3	0.98	6.17	0.93	-5.23457
scaffold_1:3591169-3591680(+)	64.22	1	1.71	1	-5.23095
scaffold_10:193720-194832(+)	76.82	1	2.05	1	-5.22779
scaffold_4:2792271-2793136(-)	94.03	-1	2.51	-1	-5.22736
scaffold_5:73419-73995(-)	59.24	-0.96	1.59	-0.88	-5.21947
scaffold_12:531502-532080(-)	143.85	-1	3.87	-1	-5.21609
scaffold_3:2189599-2190325(-)	118.22	-1	3.19	-1	-5.21177
scaffold_2:4991191-4991477(-)	58.86	-1	1.59	-1	-5.21019
scaffold_5:2626372-2627244(-)	218.98	-1	5.92	-1	-5.20906
scaffold_8:866523-866959(+)	179.07	1	4.89	1	-5.19455
scaffold_7:671716-672527(-)	58.11	-0.98	1.59	-1	-5.19169
scaffold_3:658259-658626(+)	66.34	1	1.82	1	-5.18787
scaffold_5:1416124-1416928(+)	119.72	1	3.3	1	-5.18105
scaffold_4:2414137-2415705(-)	131.94	-1	3.64	-1	-5.1798
scaffold_6:1084491-1085381(-)	65.97	-1	1.82	-1	-5.1798
scaffold_8:161823-162315(+)	123.96	1	3.42	1	-5.17973
scaffold_5:728348-729718(-)	57.36	-0.98	1.59	-1	-5.17295
scaffold_1:1384778-1385476(-)	89.91	-1	2.51	-1	-5.16272
scaffold_3:2863938-2866154(+)	312.88	1	8.77	1	-5.15689
scaffold_12:825614-826150(+)	73.08	1	2.05	1	-5.15578
scaffold_5:3202511-3203296(-)	81.06	-1	2.28	-1	-5.15188
scaffold_1:127965-129926(-)	113.4	-1	3.19	-1	-5.15172
scaffold_3:1568634-1569944(-)	72.83	-1	2.05	-1	-5.15084
scaffold_1:3481250-3482894(-)	113.23	-1	3.19	-1	-5.14956
scaffold_4:1573951-1574085(-)	96.77	-1	2.73	-1	-5.14759
scaffold_7:70972-71808(+)	250.16	1	7.06	1	-5.14704
scaffold_2:4536819-4537115(-)	128.69	-1	3.64	-1	-5.14382
scaffold_6:2858471-2859364(-)	72.33	-1	2.05	0.66	-5.1409
scaffold_2:2765943-2767899(+)	88.54	1	2.51	1	-5.14057
scaffold_4:1252257-1253194(-)	168.35	-1	4.78	-0.9	-5.13831
scaffold_2:1293714-1294803(-)	96.12	-0.85	2.73	-1	-5.13786
scaffold_1:712302-715279(+)	432.94	1	12.3	0.93	-5.13744
scaffold_1:5921333-5923451(+)	240.3	1	6.83	1	-5.13681
scaffold_10:680290-682206(+)	53.29	0.98	1.52	0.5	-5.13172
scaffold_2:2094910-2094975(-)	76.93	-1	2.2	-1	-5.12797
scaffold_11:119042-119988(-)	190.92	-0.99	5.47	-1	-5.12528
scaffold_10:816041-816996(-)	71.08	-0.93	2.05	-1	-5.11575
scaffold_10:84671-85342(+)	63.1	1	1.82	1	-5.11563
scaffold_5:466020-468296(+)	185.18	0.99	5.35	0.92	-5.11325
scaffold_1:1225644-1226735(+)	54.99	1	1.59	1	-5.11207
scaffold_3:3094944-3095258(+)	59.11	1	1.71	1	-5.11133
scaffold_4:2465005-2465363(-)	90.53	-1	2.62	-1	-5.11076
scaffold_2:864367-865482(+)	90.82	0.99	2.63	1	-5.10988
scaffold_12:369713-370797(+)	393.07	1	11.39	1	-5.10895
scaffold_1:289354-290080(+)	78.56	1	2.28	1	-5.10669
scaffold_13:346828-347026(+)	62.6	1	1.82	1	-5.10415
scaffold_8:1307965-1312081(+)	78.05	0.87	2.28	0.6	-5.09729
scaffold_4:1369296-1371086(-)	54.18	-0.93	1.59	-1	-5.09066
scaffold_1:5178504-5179536(-)	69.71	-0.78	2.05	-1	-5.08767
scaffold_3:2431322-2432125(-)	143.16	-1	4.21	-0.89	-5.08766
scaffold_8:1824005-1825093(+)	73.28	1	2.16	1	-5.08432
scaffold_11:719018-719200(+)	100.39	1	2.96	1	-5.08387
scaffold_6:1151715-1153553(+)	99.76	1	2.96	1	-5.07479
scaffold_5:2059541-2061161(+)	84.55	1	2.51	1	-5.07405
scaffold_3:3485975-3486359(+)	115.14	1	3.42	1	-5.07325
scaffold_6:1815915-1817186(-)	126.28	-1	3.76	-0.88	-5.06975
scaffold_1:1755695-1756129(+)	129.94	1	3.87	1	-5.06937
scaffold_3:669048-669580(+)	60.81	1	1.82	1	-5.0623
scaffold_1:1449811-1450328(-)	53.12	-1	1.59	-1	-5.06216
scaffold_4:1699681-1701208(+)	98.89	1	2.96	1	-5.06216
scaffold_1:4576022-4576423(-)	53.65	-1	1.61	-1	-5.05845
scaffold_1:5608076-5610572(-)	52.92	-1	1.59	-0.43	-5.05671
scaffold_1:3960432-3960664(-)	90.78	-1	2.73	-1	-5.0554
scaffold_4:1405688-1406055(-)	56.86	-1	1.71	-1	-5.05535
scaffold_5:75642-75789(-)	78.94	-1	2.39	-1	-5.04567
scaffold_2:3239692-3240969(+)	60.11	0.99	1.82	1	-5.04559
scaffold_1:787802-789520(-)	330.19	-1	10.01	-0.96	-5.04378
scaffold_2:4479725-4480705(+)	187.3	1	5.69	1	-5.04078
scaffold_12:484523-485765(-)	105	-1	3.19	-1	-5.04069
scaffold_10:241911-242584(+)	268.94	1	8.2	1	-5.03552
scaffold_6:2459257-2459742(-)	59.36	-1	1.82	-1	-5.02748
scaffold_9:1456202-1457993(-)	403.77	-0.99	12.41	-0.9	-5.02396
scaffold_2:114505-114612(+)	155.26	1	4.78	1	-5.02153
scaffold_1:1725800-1725921(-)	73.82	-1	2.28	-1	-5.01691
scaffold_10:396360-396779(+)	250.3	1	7.74	1	-5.01518
scaffold_3:4299662-4300662(+)	66.09	1	2.05	1	-5.01074
scaffold_12:420980-421883(-)	95.4	-1	2.96	-1	-5.01032
scaffold_6:894972-895055(+)	257.27	1	8	1	-5.00714
scaffold_2:4092746-4092939(+)	124.45	1	3.87	1	-5.00709
scaffold_8:352289-352807(+)	58.48	1	1.82	1	-5.00593
scaffold_13:30759-31570(+)	89.81	0.95	2.8	0.47	-5.00338
scaffold_2:4712269-4712561(+)	50.87	1	1.59	1	-4.99972
scaffold_1:4025336-4028228(+)	58.11	0.96	1.82	0.75	-4.99678
scaffold_10:657243-658632(+)	79.69	1	2.51	1	-4.98864
scaffold_12:394540-395511(+)	93.91	0.71	2.96	0.87	-4.98761
scaffold_2:3417472-3419196(+)	89.71	0.69	2.83	0.57	-4.98639
scaffold_1:3153888-3154534(-)	72.08	-1	2.28	-1	-4.98249
scaffold_11:627728-628542(-)	73.53	-0.99	2.33	-1	-4.97993
scaffold_7:1173710-1174441(-)	53.87	-1	1.71	-1	-4.97741
scaffold_4:2219129-2219407(-)	93.15	-1	2.96	-1	-4.97589
scaffold_3:2558471-2559585(-)	116.35	-1	3.7	-1	-4.9748
scaffold_12:79028-79903(+)	85.8	0.99	2.73	1	-4.974
scaffold_7:25500-25921(-)	57.11	-1	1.82	-1	-4.97173
scaffold_8:115903-116365(+)	78.69	1	2.51	1	-4.97042
scaffold_1:2179010-2179688(+)	85.55	1	2.73	1	-4.96979
scaffold_3:467623-469766(-)	897.08	-1	28.73	-1	-4.96461
scaffold_5:983807-984466(-)	111.98	-1	3.59	-1	-4.96311
scaffold_2:1230866-1231293(-)	234.44	-1	7.52	-1	-4.96234
scaffold_6:2459794-2461549(-)	85.05	-0.99	2.73	-1	-4.96134
scaffold_3:4753679-4754341(-)	106.37	-1	3.42	-1	-4.95895
scaffold_1:1838088-1840008(-)	91.41	-1	2.96	-1	-4.94868
scaffold_1:2929472-2930390(-)	133.43	-1	4.33	-1	-4.94557
scaffold_7:317319-317744(+)	98.27	1	3.19	1	-4.94512
scaffold_4:2531623-2532565(+)	97.98	1	3.19	1	-4.94086
scaffold_1:1087437-1088450(-)	66.34	-1	2.16	-1	-4.94078
scaffold_7:2134560-2135772(+)	69.96	0.97	2.28	1	-4.93942
scaffold_2:4385024-4385959(-)	60.75	-0.99	1.98	-1	-4.93931
scaffold_12:298363-300291(-)	69.58	-1	2.28	-1	-4.93157
scaffold_8:1224703-1226646(+)	96.93	1	3.2	1	-4.9208
scaffold_4:1525421-1527277(+)	96.52	1	3.19	1	-4.9192
scaffold_3:2223334-2224725(-)	89.35	-0.99	2.96	-0.85	-4.9158
scaffold_3:1122144-1122577(-)	152.41	-1	5.05	-1	-4.91553
scaffold_4:1803454-1805685(+)	79.07	0.99	2.62	1	-4.91549
scaffold_4:2286821-2288042(-)	364.28	-0.99	12.08	-1	-4.91436
scaffold_4:1627203-1627372(-)	54.87	-1	1.82	-1	-4.91401
scaffold_7:1884405-1885363(-)	123.52	-1	4.1	-1	-4.91298
scaffold_2:3603797-3604033(+)	61.35	1	2.05	1	-4.90337
scaffold_3:135831-135979(-)	75.07	-1	2.51	-1	-4.90248
scaffold_8:1546091-1546647(+)	190.8	-0.46	6.38	0.21	-4.90236
scaffold_3:2555530-2558409(-)	193.79	-0.99	6.49	-0.93	-4.90013
scaffold_11:348354-348548(+)	93.15	1	3.14	1	-4.89072
scaffold_8:1879758-1880878(-)	162.11	-1	5.47	-1	-4.88929
scaffold_6:2021794-2022498(-)	67.34	-1	2.28	-1	-4.88436
scaffold_6:2849379-2849519(+)	294.09	1	9.98	1	-4.88107
scaffold_6:1683288-1684699(+)	63.6	1	2.16	0.8	-4.87992
scaffold_12:278043-278980(+)	250.2	1	8.54	0.95	-4.8727
scaffold_5:461882-462748(+)	120.09	0.98	4.1	0.89	-4.87235
scaffold_9:1499460-1501045(+)	53.16	0.98	1.82	0.75	-4.86833
scaffold_1:5617517-5618158(-)	66.47	-0.95	2.28	-1	-4.8656
scaffold_4:60738-61170(+)	86.05	1	2.96	1	-4.86151
scaffold_4:4165285-4165710(+)	52.87	1	1.82	1	-4.86044
scaffold_1:4369294-4369919(+)	75.4	1	2.62	1	-4.84693
scaffold_11:168181-170186(+)	104	0.97	3.64	1	-4.8365
scaffold_8:797754-798155(+)	64.97	1	2.28	1	-4.83267
scaffold_6:2684967-2686079(-)	58.36	-0.81	2.05	-0.33	-4.83128
scaffold_1:5298244-5299125(+)	119.47	1	4.21	1	-4.82668
scaffold_2:213900-214483(+)	80.81	1	2.85	1	-4.8255
scaffold_3:3419861-3419978(+)	64.6	1	2.28	1	-4.82443
scaffold_1:1589331-1590463(+)	122.86	1	4.34	1	-4.82318
scaffold_5:1434587-1434895(+)	410.69	1	14.52	0.99	-4.82194
scaffold_11:816332-818486(+)	71.48	0.99	2.53	0.83	-4.82033
scaffold_4:473692-474056(+)	64.22	1	2.28	1	-4.81592
scaffold_5:2791759-2792121(+)	337.36	-1	11.98	-0.73	-4.81559
scaffold_3:2888769-2889680(-)	76.82	-0.99	2.73	-1	-4.81451
scaffold_8:448713-448862(+)	70.58	1	2.51	1	-4.8135
scaffold_1:494399-495133(-)	64.1	-1	2.28	-1	-4.81322
scaffold_4:3279020-3279678(+)	108.74	1	3.87	1	-4.81241
scaffold_3:893194-894998(-)	70.46	-1	2.51	-0.82	-4.81105
scaffold_9:645572-647485(+)	169.26	1	6.04	0.93	-4.80855
scaffold_2:752213-753458(-)	65.64	-1	2.35	-0.83	-4.80384
scaffold_2:1774085-1774723(-)	164.98	-1	5.92	-1	-4.80055
scaffold_6:2709454-2709847(-)	260.75	-1	9.38	-0.96	-4.79694
scaffold_4:61557-62430(+)	125.08	1	4.5	1	-4.79678
scaffold_4:3699832-3700715(-)	61.26	-1	2.22	-1	-4.78631
scaffold_1:1288479-1290818(+)	94.28	0.97	3.42	1	-4.78488
scaffold_10:883189-884435(+)	127.57	1	4.63	0.92	-4.78413
scaffold_3:4685241-4685862(+)	360.52	1	13.1	1	-4.78244
scaffold_1:3358480-3359745(+)	62.73	0.99	2.28	0.6	-4.78205
scaffold_4:1155451-1155603(-)	56.37	-1	2.05	-1	-4.78123
scaffold_8:36133-36441(-)	409.32	-1	14.9	-0.99	-4.77984
scaffold_2:4709232-4709733(-)	506.38	-1	18.45	-1	-4.77853
scaffold_4:404106-406025(-)	64.77	-0.97	2.36	-0.93	-4.77847
scaffold_6:2221355-2224078(+)	76.5	0.92	2.79	0.83	-4.77712
scaffold_7:388869-389957(+)	168.6	1	6.15	1	-4.77687
scaffold_5:513884-514272(+)	74.82	1	2.73	1	-4.77645
scaffold_1:3027839-3029206(+)	71.6	0.94	2.62	0.92	-4.77232
scaffold_3:434035-434888(-)	515.57	-0.99	18.9	-1	-4.76971
scaffold_7:761528-762070(-)	68.46	-1	2.51	-1	-4.7695
scaffold_10:619110-619492(-)	93.28	-1	3.42	-1	-4.7695
scaffold_7:1437954-1440451(+)	139.2	0.99	5.12	1	-4.76487
scaffold_2:2608065-2609391(-)	86.21	-0.99	3.19	-1	-4.75623
scaffold_3:1639096-1640480(-)	550.45	-1	20.38	-1	-4.75539
scaffold_4:3190387-3191628(+)	73.58	-0.31	2.73	1	-4.75234
scaffold_7:1755384-1756112(+)	351.95	1	13.06	0.89	-4.75214
scaffold_4:3683796-3684000(-)	58.41	-0.99	2.17	-1	-4.75045
scaffold_6:2555672-2556143(+)	61.09	0.99	2.27	0.96	-4.75017
scaffold_7:320671-320861(+)	64.06	1	2.39	1	-4.74434
scaffold_1:3394456-3394653(+)	79.06	0.13	2.96	0.21	-4.73928
scaffold_9:14663-15566(+)	188.55	0.98	7.06	1	-4.73914
scaffold_1:5145957-5147183(-)	61.62	-0.58	2.31	-0.69	-4.73743
scaffold_7:893916-894909(-)	109.36	-1	4.1	-1	-4.73732
scaffold_2:855383-856271(+)	85.05	1	3.19	1	-4.73668
scaffold_3:2509060-2510039(+)	91.06	1	3.42	1	-4.73475
scaffold_2:3732719-3733573(+)	51.65	1	1.94	1	-4.73464
scaffold_1:504374-504867(+)	151.61	1	5.7	0.94	-4.73326
scaffold_1:5033818-5034373(-)	63.35	-1	2.39	-0.82	-4.72826
scaffold_13:678651-679453(+)	60.36	1	2.28	1	-4.72649
scaffold_7:36168-37526(+)	90.53	1	3.42	1	-4.72633
scaffold_1:2428098-2428419(-)	78.31	-0.98	2.96	-1	-4.72553
scaffold_9:148190-148784(+)	143.16	1	5.47	1	-4.70994
scaffold_2:362696-363280(-)	53.62	-1	2.05	-1	-4.70908
scaffold_7:1225911-1227697(-)	81.31	-0.99	3.11	-1	-4.70845
scaffold_8:804211-805902(+)	100.89	1	3.87	1	-4.70431
scaffold_6:2422955-2423089(-)	151.39	-1	5.81	-1	-4.70359
scaffold_13:227426-227923(+)	53.37	1	2.05	1	-4.70233
scaffold_8:1830177-1830730(+)	70.83	0.99	2.73	1	-4.69739
scaffold_6:2874319-2876414(-)	53.94	-0.9	2.08	-1	-4.6967
scaffold_1:4421189-4422342(-)	52.87	-1	2.05	-1	-4.68875
scaffold_2:579171-580090(+)	52.75	0.96	2.05	-0.33	-4.68548
scaffold_5:1784832-1785233(+)	195.41	1	7.63	1	-4.67868
scaffold_7:2056986-2057874(+)	75.57	1	2.96	1	-4.67414
scaffold_5:1783703-1784287(+)	371.37	1	14.58	1	-4.67079
scaffold_3:3770899-3771835(-)	63.85	-1	2.51	-1	-4.66893
scaffold_6:296249-296987(+)	57.86	1	2.28	0.8	-4.66546
scaffold_5:1405734-1408103(-)	55.8	-0.98	2.2	-1	-4.66469
scaffold_5:1125937-1126251(-)	306.11	-1	12.07	-1	-4.66455
scaffold_8:633189-633824(+)	97.98	1	3.87	1	-4.66208
scaffold_1:2171418-2171565(+)	86.54	1	3.42	1	-4.6613
scaffold_1:297205-297801(+)	120.46	1	4.78	1	-4.6554
scaffold_3:1448585-1449991(-)	69	-0.98	2.74	-1	-4.65435
scaffold_1:558689-559773(+)	108.99	1	4.33	1	-4.65368
scaffold_9:1511137-1511760(+)	63.1	1	2.51	1	-4.65188
scaffold_1:3019892-3021925(-)	94.28	-1	3.76	-0.88	-4.64815
scaffold_9:1176305-1176637(+)	98.02	1	3.91	0.7	-4.64784
scaffold_1:4403622-4410176(-)	179.52	0.74	7.17	-0.66	-4.64603
scaffold_6:2315611-2320720(+)	342.48	0.99	13.69	1	-4.64483
scaffold_11:882467-882536(-)	82.47	-1	3.3	-1	-4.64333
scaffold_8:1927303-1927724(+)	99.17	0.99	3.98	1	-4.63906
scaffold_12:532140-532733(-)	67.88	-1	2.73	-1	-4.63601
scaffold_3:1417307-1418995(-)	396.31	-1	15.94	-1	-4.63591
scaffold_3:4688054-4688222(-)	468.64	-1	18.9	-1	-4.63202
scaffold_7:2057932-2059147(+)	81.81	1	3.3	1	-4.63174
scaffold_2:859891-860437(-)	64.85	-1	2.62	-1	-4.62947
scaffold_14:77562-77696(-)	233.69	-1	9.45	-1	-4.62814
scaffold_9:1407850-1408411(+)	56.37	1	2.28	1	-4.62782
scaffold_4:1674280-1674953(+)	253.4	1	10.25	1	-4.62772
scaffold_3:2731941-2732809(+)	56.36	0.99	2.28	0.8	-4.62757
scaffold_1:5143780-5145579(-)	56.46	-0.95	2.29	-1	-4.62381
scaffold_5:1784359-1784758(+)	100.26	1	4.1	1	-4.61198
scaffold_1:3913574-3914945(-)	56.04	-1	2.3	-1	-4.60675
scaffold_2:1011977-1012132(+)	183.06	1	7.52	0.69	-4.60544
scaffold_8:142686-143878(+)	83.18	1	3.42	1	-4.60417
scaffold_2:2831799-2834387(-)	99.42	-0.93	4.1	-0.9	-4.59984
scaffold_8:751816-753669(-)	110.24	-1	4.56	-1	-4.59547
scaffold_1:4688802-4689134(-)	55.12	-1	2.28	-1	-4.59547
scaffold_1:1742623-1743453(-)	54.96	-1	2.28	-1	-4.59128
scaffold_1:2223317-2223881(+)	81.23	0.88	3.4	0.89	-4.57841
scaffold_3:4117840-4119064(+)	125.08	1	5.24	1	-4.57714
scaffold_7:914930-917036(-)	71.92	-1	3.02	-1	-4.57377
scaffold_2:2228951-2230023(+)	81.43	0.99	3.42	0.87	-4.57349
scaffold_4:489116-489933(-)	138.75	-0.99	5.9	-0.68	-4.55563
scaffold_4:1371198-1371509(-)	69.58	-1	2.96	-1	-4.555
scaffold_10:395693-395964(+)	61.35	1	2.62	1	-4.54942
scaffold_3:1530207-1530627(-)	62.02	-1	2.66	-1	-4.54324
scaffold_5:2810574-2811012(+)	55.62	1	2.39	1	-4.54052
scaffold_6:2289769-2290455(+)	79.06	0.98	3.42	0.87	-4.53088
scaffold_4:2336563-2337988(+)	94.76	0.99	4.1	0.89	-4.53058
scaffold_3:2299416-2301493(-)	68.4	-0.91	2.96	-0.85	-4.53033
scaffold_1:2540235-2540572(-)	52.54	-1	2.28	-1	-4.52631
scaffold_3:3283000-3283925(-)	70.58	-0.95	3.07	-1	-4.52295
scaffold_2:991135-991540(+)	73.33	1	3.19	1	-4.52278
scaffold_9:798779-799690(-)	79.91	-1	3.48	-0.7	-4.52122
scaffold_5:2605783-2606079(+)	868.19	1	38.04	1	-4.51242
scaffold_3:3824577-3824744(+)	62.1	1	2.73	1	-4.50762
scaffold_4:3310858-3311846(-)	123.33	-1	5.47	-1	-4.49484
scaffold_3:2797191-2797649(-)	52.87	-1	2.35	-1	-4.49172
scaffold_10:1224545-1224806(+)	66.34	1	2.96	1	-4.48621
scaffold_1:4024085-4024422(+)	382.34	1	17.08	1	-4.48448
scaffold_8:1454252-1454893(-)	150.27	-1	6.72	-1	-4.48295
scaffold_9:182746-184422(+)	169.64	0.98	7.63	1	-4.47465
scaffold_6:196776-197697(+)	75.94	1	3.42	1	-4.47279
scaffold_2:45015-45236(+)	66.05	1	2.98	1	-4.47017
scaffold_4:2942169-2942519(-)	206.76	0.67	9.34	0.8	-4.46839
scaffold_6:2411706-2411793(+)	60.11	1	2.73	1	-4.46063
scaffold_1:556462-558623(+)	234.82	1	10.7	1	-4.45587
scaffold_5:24806-26959(-)	174.67	-1	7.97	-0.94	-4.45391
scaffold_7:1321754-1323622(-)	149.39	-1	6.83	-1	-4.45105
scaffold_2:1398689-1400053(-)	81.07	-1	3.72	-0.95	-4.44579
scaffold_2:4386119-4386471(-)	59.36	-0.98	2.73	-1	-4.44252
scaffold_13:194318-196084(-)	103.58	-1	4.78	-1	-4.43759
scaffold_1:1054791-1056179(-)	65.97	-1	3.07	-1	-4.4255
scaffold_3:4402911-4403786(+)	63.54	1	2.96	1	-4.424
scaffold_3:1531214-1533081(-)	82.93	-0.96	3.87	-1	-4.42149
scaffold_4:2405735-2408447(-)	58.24	-0.97	2.73	-1	-4.41504
scaffold_11:104005-104745(-)	91.91	-0.99	4.33	-0.8	-4.40778
scaffold_3:2278604-2279281(+)	53.12	0.93	2.51	1	-4.4035
scaffold_6:1417485-1418241(-)	82.38	-0.95	3.92	-0.78	-4.39337
scaffold_13:31722-32158(-)	130.68	-0.98	6.23	-0.9	-4.39066
scaffold_1:5687016-5687606(+)	114.35	1	5.47	0.92	-4.38577
scaffold_11:821793-823161(-)	122.96	-1	5.92	-1	-4.37645
scaffold_2:4204539-4204851(+)	75.32	1	3.64	1	-4.37102
scaffold_2:4971944-4974148(+)	56.37	1	2.73	1	-4.36795
scaffold_10:309835-310002(-)	84.55	-1	4.1	-1	-4.36611
scaffold_4:3792268-3792604(-)	84.3	-1	4.1	-1	-4.36184
scaffold_6:2248488-2249454(+)	79.31	1	3.87	1	-4.3571
scaffold_13:590151-591131(+)	55.74	1	2.73	1	-4.35174
scaffold_2:3163869-3164078(-)	60.36	-1	2.96	-1	-4.34992
scaffold_3:2636967-2638949(+)	88.29	0.99	4.33	1	-4.34981
scaffold_6:1537992-1539437(-)	124.58	-1	6.11	-0.5	-4.34976
scaffold_8:545577-546695(+)	185.56	1	9.11	1	-4.34829
scaffold_1:1082753-1083250(+)	1470.54	-0.83	72.2	-0.74	-4.3482
scaffold_1:710882-711514(+)	101.61	1	5.01	1	-4.34209
scaffold_2:336820-338947(+)	69.21	1	3.42	0.87	-4.33891
scaffold_6:2819648-2820290(+)	57.63	1	2.85	1	-4.33779
scaffold_5:3072835-3073326(+)	82.8	0.99	4.1	1	-4.33593
scaffold_5:462830-463557(+)	96.27	0.98	4.78	0.52	-4.332
scaffold_6:1123733-1124161(+)	321.26	0.91	15.99	0.78	-4.3285
scaffold_2:4448804-4449032(-)	82.3	-1	4.1	-1	-4.3272
scaffold_10:1259152-1260423(+)	168.85	1	8.43	1	-4.32407
scaffold_4:2624510-2624908(+)	51.62	1	2.58	1	-4.32249
scaffold_4:2012339-2012723(+)	54.37	1	2.72	1	-4.32113
scaffold_5:1163466-1167005(+)	123.4	0.95	6.18	1	-4.31959
scaffold_1:981248-981614(-)	72.58	-1	3.64	-1	-4.31756
scaffold_5:2699501-2699929(+)	321.45	0.91	16.16	0.78	-4.3141
scaffold_10:1071266-1071937(-)	158.5	-1	7.97	-1	-4.31376
scaffold_4:3871379-3871456(+)	77.27	1	3.9	1	-4.30836
scaffold_2:3231367-3233251(-)	121.77	-1	6.15	-1	-4.30743
scaffold_9:254086-254223(-)	53.87	-1	2.73	-1	-4.30251
scaffold_4:2149776-2150200(+)	112.23	1	5.69	0.92	-4.30189
scaffold_3:2064675-2064929(-)	76.32	-1	3.87	-1	-4.30166
scaffold_2:3881819-3882814(-)	62.75	-1	3.19	-1	-4.29799
scaffold_1:402250-402310(-)	174.21	-1	8.88	-1	-4.29412
scaffold_8:425228-425893(-)	71.37	-0.99	3.64	-1	-4.29331
scaffold_3:4039517-4040108(-)	55.87	-1	2.85	-1	-4.29304
scaffold_7:342400-344087(-)	131.56	-1	6.72	-1	-4.29112
scaffold_4:1958546-1961368(+)	64.6	1	3.3	0.87	-4.291
scaffold_5:2441673-2443394(-)	66.93	-0.97	3.42	-0.94	-4.29058
scaffold_8:899612-900288(+)	84.42	1	4.33	1	-4.28515
scaffold_4:2967422-2967528(+)	81.84	0.97	4.2	0.93	-4.28434
scaffold_2:4773865-4774277(-)	75.32	-1	3.87	-1	-4.28263
scaffold_1:5803824-5804735(-)	75.32	-1	3.87	-1	-4.28263
scaffold_4:444358-446941(+)	223.34	0.99	11.5	1	-4.27954
scaffold_11:133792-135504(+)	53.11	0.95	2.75	1	-4.27148
scaffold_5:1783237-1783640(+)	65.34	1	3.42	1	-4.2559
scaffold_1:4766612-4767327(+)	69.29	0.99	3.64	1	-4.25064
scaffold_2:520771-522126(+)	71.37	1	3.76	0.88	-4.24651
scaffold_2:3199302-3201003(+)	118.22	1	6.26	0.79	-4.23917
scaffold_5:1777528-1778360(+)	55.74	1	2.96	1	-4.23504
scaffold_3:416172-418829(+)	102.33	0.97	5.44	0.9	-4.23348
scaffold_7:173394-173798(+)	68.54	0.95	3.65	0.41	-4.23098
scaffold_13:113555-113838(+)	474.62	0.98	25.28	0.56	-4.2307
scaffold_12:95735-97014(+)	68.09	1	3.64	1	-4.22543
scaffold_1:5767181-5768436(-)	155.3	-1	8.31	-1	-4.22407
scaffold_8:1545746-1546023(+)	55.27	1	2.96	1	-4.22283
scaffold_5:2534522-2536342(-)	594.96	-1	31.89	-1	-4.22162
scaffold_9:255698-256011(+)	50.88	1	2.73	1	-4.22013
scaffold_1:4902882-4903496(+)	59.44	0.98	3.19	1	-4.21981
scaffold_12:512679-513807(+)	236.22	0.96	12.75	1	-4.21156
scaffold_5:1917184-1921545(+)	63.35	0.99	3.42	1	-4.21128
scaffold_1:1424522-1424984(+)	92.65	1	5.01	1	-4.20891
scaffold_4:3207902-3208330(+)	321.88	0.91	17.45	0.79	-4.20522
scaffold_4:3731922-3732459(-)	100.76	-1	5.47	-0.83	-4.20324
scaffold_6:893945-894915(+)	333.87	1	18.18	1	-4.19886
scaffold_1:2333650-2335247(+)	54.25	0.98	2.96	0.85	-4.19595
scaffold_3:2306261-2306978(+)	70.83	1	3.87	1	-4.19396
scaffold_6:166615-167681(+)	59.86	1	3.28	0.62	-4.18982
scaffold_2:2743053-2744298(+)	154.72	1	8.5	0.91	-4.18605
scaffold_2:3444517-3445296(+)	86.88	0.97	4.78	1	-4.18394
scaffold_7:13295-14565(+)	74.45	1	4.1	1	-4.18258
scaffold_8:1190388-1192067(+)	51.67	0.98	2.85	1	-4.18029
scaffold_1:5484922-5485968(-)	64.35	-0.95	3.56	-0.89	-4.17599
scaffold_3:1522759-1523967(+)	139.79	1	7.74	1	-4.17478
scaffold_3:955969-957624(+)	172.59	0.99	9.57	1	-4.17269
scaffold_3:3787101-3790520(+)	235.24	0.99	13.06	0.97	-4.17091
scaffold_5:75849-77009(-)	140.91	-1	7.86	-1	-4.1641
scaffold_2:4214284-4214601(+)	85.67	1	4.78	1	-4.16371
scaffold_1:4174132-4176419(-)	105.54	-0.99	5.92	-1	-4.15605
scaffold_6:395860-397346(+)	89.29	0.96	5.01	1	-4.15562
scaffold_12:734493-734750(+)	121.71	1	6.83	0.93	-4.15542
scaffold_1:1060100-1061095(-)	64.6	-1	3.64	-1	-4.14952
scaffold_19:3514-4305(-)	475.74	-0.11	26.88	-0.02	-4.14557
scaffold_11:609659-611299(-)	58.11	-1	3.3	-1	-4.13825
scaffold_4:4113654-4116718(+)	64.8	0.99	3.68	1	-4.13822
scaffold_2:1731785-1733964(-)	124.04	-0.99	7.06	-1	-4.13499
scaffold_9:730248-734885(+)	65.86	0.96	3.77	1	-4.12677
scaffold_5:700051-700509(+)	107.37	1	6.15	1	-4.12586
scaffold_9:1146635-1147813(+)	75.57	1	4.33	1	-4.12537
scaffold_13:628209-629735(-)	190.55	-1	10.93	-1	-4.1238
scaffold_2:3434545-3434865(-)	155.39	-1	8.93	-1	-4.12109
scaffold_3:4270635-4271049(+)	67.34	0.99	3.87	1	-4.12106
scaffold_3:454580-455144(-)	55.37	-1	3.19	-1	-4.11748
scaffold_7:714548-715508(-)	53.87	-0.98	3.11	0.71	-4.1145
scaffold_8:177911-178402(+)	110.24	1	6.38	1	-4.11095
scaffold_10:171393-172046(+)	409.03	0.79	23.69	0.06	-4.10986
scaffold_2:457582-458407(-)	74.76	-0.99	4.33	-1	-4.10983
scaffold_5:1680819-1681389(-)	805.33	-1	46.65	-1	-4.10963
scaffold_4:1057715-1058368(+)	97.77	0.94	5.69	0.92	-4.10289
scaffold_4:1780174-1782513(+)	113.48	0.99	6.61	1	-4.10164
scaffold_1:705197-706768(-)	157.3	-0.89	9.17	-0.98	-4.10045
scaffold_6:1333683-1336445(-)	52.18	-0.95	3.05	-0.94	-4.09662
scaffold_3:282872-284146(-)	59.58	-0.99	3.49	-1	-4.09353
scaffold_8:656612-657338(-)	353.74	-1	20.76	-0.92	-4.09081
scaffold_2:155018-156445(-)	123.04	-1	7.23	-1	-4.08899
scaffold_10:603983-604549(-)	267.27	-0.66	15.72	-0.16	-4.08762
scaffold_4:1844292-1844784(-)	95.52	-1	5.62	-0.92	-4.08716
scaffold_1:1977628-1979463(-)	58.11	-0.99	3.42	-0.87	-4.08672
scaffold_3:2615187-2616028(+)	53.62	1	3.19	1	-4.07114
scaffold_6:1332058-1332219(-)	64.85	-1	3.87	-1	-4.0667
scaffold_2:115017-115596(+)	98.52	1	5.92	0.92	-4.05675
scaffold_1:4225533-4225755(+)	91.03	0.95	5.47	1	-4.05673
scaffold_4:1234990-1235303(-)	64.35	-1	3.87	-1	-4.05553
scaffold_3:286729-286960(+)	54.87	1	3.3	1	-4.05548
scaffold_2:4774327-4774621(-)	56.86	-1	3.42	-1	-4.05535
scaffold_4:2177678-2178606(+)	79.44	0.99	4.78	1	-4.05478
scaffold_3:455201-456693(-)	94.23	-0.99	5.69	-1	-4.04969
scaffold_1:3768890-3769513(+)	505.36	-0.66	30.52	-0.82	-4.04948
scaffold_2:3738720-3739617(+)	50.3	0.96	3.04	1	-4.04842
scaffold_2:498678-499595(+)	99.51	1	6.04	1	-4.04222
scaffold_2:2312215-2314321(-)	258.3	-1	15.68	-1	-4.04205
scaffold_7:171315-171894(-)	146.28	-0.4	8.88	-0.09	-4.04203
scaffold_3:855914-857835(+)	91.41	0.82	5.58	-0.12	-4.03401
scaffold_5:2912889-2914962(-)	52.13	-0.97	3.19	-1	-4.03049
scaffold_4:1936389-1937152(+)	92.78	1	5.69	1	-4.02731
scaffold_4:44011-44666(-)	1758.69	-0.77	108.42	-0.02	-4.0198
scaffold_1:4982325-4984014(-)	169.97	-0.99	10.51	-0.98	-4.01545
scaffold_1:4880683-4881111(-)	209.04	-0.91	12.94	-0.78	-4.01387
scaffold_1:208254-208305(+)	73.45	1	4.56	1	-4.00966
scaffold_6:168052-170728(+)	70.77	0.88	4.4	0.75	-4.00756
scaffold_1:2104082-2104781(-)	57.86	-1	3.64	-1	-3.99056
scaffold_1:1586340-1587030(-)	63.14	-0.99	3.99	-0.79	-3.98409
scaffold_13:15170-16298(+)	54.12	0.97	3.42	1	-3.98409
scaffold_7:447240-449148(-)	250.86	-0.99	15.97	-0.89	-3.97345
scaffold_1:207646-208194(+)	167.1	0.99	10.7	0.96	-3.96503
scaffold_2:4449444-4453088(-)	239.83	-0.99	15.37	-0.99	-3.96382
scaffold_4:2166555-2166786(+)	75.57	1	4.86	1	-3.95879
scaffold_4:298647-299377(-)	70.83	-1	4.56	-1	-3.95725
scaffold_4:3802205-3804733(-)	148.56	-0.98	9.57	-0.9	-3.95638
scaffold_5:3097306-3098996(-)	180.18	-1	11.65	-1	-3.95104
scaffold_1:4795641-4797379(-)	77.48	-0.94	5.01	-0.82	-3.95094
scaffold_6:1099853-1100191(-)	63.22	-0.99	4.1	-0.87	-3.94669
scaffold_1:2429430-2431508(+)	52.39	0.93	3.42	0.94	-3.93722
scaffold_6:2392894-2393027(-)	142.79	-1	9.34	-1	-3.93433
scaffold_10:1229182-1231044(-)	56.68	-0.97	3.71	-0.67	-3.93335
scaffold_4:3757918-3759619(-)	170.84	-0.99	11.2	-1	-3.93108
scaffold_1:2560741-2562315(-)	55.49	-1	3.64	-1	-3.93022
scaffold_12:343883-344588(+)	69.34	-0.99	4.56	-0.8	-3.92658
scaffold_1:1902838-1904074(+)	62.89	-0.69	4.14	-0.18	-3.92513
scaffold_6:1197122-1199976(+)	72.45	0.92	4.78	0.81	-3.9219
scaffold_1:1253913-1256526(+)	108.39	1	7.17	0.94	-3.91811
scaffold_3:2791626-2792390(+)	54.69	0.95	3.64	1	-3.90927
scaffold_3:4155304-4155954(+)	107.24	1	7.17	1	-3.90273
scaffold_4:2695491-2695745(-)	61.1	-1	4.1	-1	-3.89748
scaffold_10:818159-820283(+)	71.09	0.87	4.78	0.9	-3.89456
scaffold_4:3042743-3043742(-)	100.02	-0.99	6.73	-0.94	-3.89354
scaffold_10:1311068-1312327(+)	57.49	1	3.87	1	-3.89291
scaffold_3:2685864-2690433(-)	92.41	-0.98	6.26	-0.86	-3.88381
scaffold_5:2511750-2512073(-)	285.74	-0.93	19.36	-0.71	-3.88355
scaffold_7:64014-64932(-)	53.5	-0.99	3.64	-0.88	-3.87753
scaffold_7:1557627-1557731(-)	291.06	-0.96	19.82	-0.49	-3.87629
scaffold_8:1661654-1663057(+)	75.07	1	5.12	0.94	-3.87402
scaffold_6:2729249-2730240(-)	60.11	-0.98	4.1	-1	-3.87391
scaffold_6:2281288-2282353(-)	99.08	-1	6.76	-1	-3.8735
scaffold_2:785581-786530(+)	321.61	1	22.09	1	-3.86385
scaffold_1:2631996-2633691(+)	93.9	0.97	6.49	1	-3.85483
scaffold_8:1602496-1603776(+)	98.77	1	6.83	0.93	-3.85412
scaffold_1:3290086-3292070(-)	213.95	-1	14.8	-1	-3.8536
scaffold_11:91274-92019(+)	75.57	1	5.24	1	-3.85017
scaffold_2:3674313-3674662(+)	68.9	1	4.78	1	-3.84942
scaffold_1:5236169-5237098(+)	86.75	0.99	6.04	0.76	-3.84424
scaffold_6:2540656-2541633(+)	53.87	1	3.76	1	-3.84068
scaffold_3:433787-433976(-)	88.04	-1	6.15	-1	-3.8395
scaffold_3:712156-714765(-)	147.9	-0.97	10.36	-0.91	-3.83553
scaffold_5:3049072-3050921(-)	85.92	-0.99	6.04	-1	-3.83037
scaffold_7:826891-827671(-)	369.91	-1	26.04	-0.99	-3.82837
scaffold_2:1841027-1841632(+)	83.96	0.92	5.92	0.86	-3.82603
scaffold_8:1010034-1010456(-)	76.61	-1	5.43	-1	-3.81851
scaffold_6:1959585-1960174(-)	67.36	-0.88	4.78	-1	-3.81681
scaffold_2:4318833-4319390(-)	204.43	-1	14.51	-1	-3.81649
scaffold_1:554849-556161(+)	73.82	1	5.24	1	-3.81637
scaffold_4:2430874-2431477(+)	236.94	0.49	16.85	0.3	-3.8137
scaffold_7:1349832-1350777(+)	151.49	0.99	10.82	0.96	-3.80745
scaffold_1:1082263-1082508(+)	124.2	-0.92	8.88	-0.84	-3.80596
scaffold_8:1862310-1862470(+)	104.75	0.94	7.52	-0.27	-3.80007
scaffold_7:1096771-1099714(+)	72.83	0.99	5.24	0.91	-3.79689
scaffold_3:4671448-4672147(-)	75.94	-1	5.47	-1	-3.79525
scaffold_1:4576684-4578570(-)	56.72	-0.64	4.1	-0.89	-3.79016
scaffold_2:2294153-2294860(-)	59.75	-0.96	4.33	-1	-3.7865
scaffold_6:1541095-1542251(+)	64.35	1	4.67	1	-3.78445
scaffold_8:400136-401142(-)	81.31	-0.99	5.92	-1	-3.77976
scaffold_5:105628-110256(-)	53.13	-1	3.87	-1	-3.77912
scaffold_3:1969491-1971552(+)	303.8	1	22.21	1	-3.77384
scaffold_3:942512-942677(-)	411.02	-0.4	30.06	0.37	-3.77329
scaffold_4:4138016-4138756(+)	66.84	0.99	4.9	1	-3.76986
scaffold_7:1692630-1694085(+)	62.1	1	4.56	1	-3.76749
scaffold_2:3003673-3004803(-)	325.93	-1	23.99	-0.97	-3.76406
scaffold_1:4393418-4396200(+)	84.77	0.99	6.26	0.93	-3.75932
scaffold_1:3135174-3136588(-)	58.49	-1	4.33	-1	-3.75575
scaffold_6:2850865-2851197(+)	273.35	1	20.27	1	-3.75333
scaffold_2:3653547-3653688(-)	76.57	-1	5.69	-1	-3.75028
scaffold_4:221727-222345(+)	62.73	-0.74	4.67	-0.88	-3.74766
scaffold_7:1684586-1684938(+)	86.54	1	6.45	1	-3.746
scaffold_5:2328318-2330435(-)	64.26	-1	4.79	-0.74	-3.74582
scaffold_4:1404506-1405623(-)	66.97	-1	5.01	-1	-3.74063
scaffold_2:3257037-3258362(+)	102.52	0.83	7.74	1	-3.72743
scaffold_4:1448262-1448551(-)	102.38	-1	7.74	-1	-3.72546
scaffold_9:1007034-1009380(+)	56.99	1	4.33	1	-3.71827
scaffold_4:3381827-3384115(+)	124.2	1	9.45	0.95	-3.71621
scaffold_4:2512720-2516250(-)	75.08	-0.96	5.83	-0.82	-3.68686
scaffold_9:703605-704208(-)	59.05	-1	4.59	-1	-3.68537
scaffold_11:586459-587172(-)	404.04	-0.21	31.43	-0.22	-3.68428
scaffold_9:184491-185807(+)	163.61	1	12.75	1	-3.68169
scaffold_1:947565-950812(-)	98.77	-0.99	7.74	-1	-3.67367
scaffold_5:2755692-2759595(-)	75.32	-0.89	5.92	-1	-3.66936
scaffold_1:1873782-1875243(-)	81.06	-0.98	6.38	-0.86	-3.66736
scaffold_4:2695988-2696111(-)	60.61	-1	4.78	-1	-3.66447
scaffold_4:222499-223296(+)	1012.26	-0.89	79.87	-0.82	-3.66378
scaffold_3:4315981-4316956(+)	54.74	1	4.33	1	-3.66016
scaffold_9:1409942-1412434(+)	160.45	0.98	12.75	1	-3.65355
scaffold_4:4241043-4243499(-)	111.5	-1	8.88	-1	-3.65034
scaffold_1:2754607-2755344(+)	68.59	1	5.47	1	-3.64839
scaffold_4:4226836-4228796(-)	103.76	-0.97	8.31	-1	-3.64226
scaffold_5:1182047-1190371(-)	90.97	-0.98	7.29	-0.82	-3.6414
scaffold_2:2517721-2517834(+)	204.64	-0.91	16.4	-0.77	-3.64132
scaffold_8:1230761-1232908(+)	483.56	1	38.89	1	-3.63622
scaffold_10:509253-509407(+)	83.55	1	6.72	1	-3.63611
scaffold_4:2691550-2694653(-)	339.69	-1	27.33	-1	-3.63566
scaffold_4:1481631-1482528(-)	67.59	-1	5.47	-1	-3.6272
scaffold_4:3404947-3405505(-)	84.3	-1	6.83	-1	-3.62558
scaffold_1:2167420-2167657(-)	117.6	-1	9.53	-1	-3.62527
scaffold_8:344075-345596(-)	198.03	-0.99	16.06	-1	-3.62418
scaffold_8:1104133-1104555(+)	151.64	-0.93	12.3	-0.98	-3.62392
scaffold_1:3977229-3977974(+)	58.86	1	4.78	1	-3.62221
scaffold_1:4028294-4033978(+)	75.44	0.91	6.13	0.8	-3.62137
scaffold_5:1369251-1371236(+)	90.3	0.99	7.36	1	-3.61695
scaffold_4:3653240-3654616(+)	139.67	1	11.39	1	-3.61618
scaffold_2:4558669-4560014(-)	111.13	-1	9.11	-1	-3.60865
scaffold_8:130841-131393(-)	715.92	-1	58.76	-1	-3.60689
scaffold_3:432852-433193(-)	72.08	-0.99	5.92	-1	-3.60593
scaffold_4:4062537-4063595(+)	75.53	0.91	6.23	0.53	-3.59975
scaffold_8:1092492-1092909(-)	53	-1	4.4	-0.95	-3.59042
scaffold_4:3774944-3776908(+)	65.84	1	5.47	0.92	-3.58935
scaffold_4:1423928-1424666(+)	148.26	1	12.32	1	-3.58906
scaffold_5:2322263-2323880(+)	105.72	0.86	8.81	0.98	-3.58496
scaffold_7:1629917-1630344(+)	122.46	1	10.25	1	-3.57861
scaffold_1:2894042-2900487(+)	85.55	0.99	7.17	1	-3.57672
scaffold_9:1086464-1088286(-)	100.14	-0.99	8.43	-0.95	-3.57034
scaffold_1:636350-639811(-)	94.23	-0.98	7.99	-1	-3.55992
scaffold_1:141945-142387(+)	88.54	0.65	7.52	0.38	-3.55752
scaffold_5:1477717-1477917(+)	53.12	1	4.56	1	-3.54215
scaffold_1:860701-862188(-)	673.52	-0.56	57.97	0.09	-3.53834
scaffold_4:1399924-1400777(+)	91.41	1	7.87	1	-3.53792
scaffold_7:160476-161239(-)	51.93	-1	4.49	-1	-3.53178
scaffold_1:1218798-1220121(-)	55.37	-1	4.79	-1	-3.53101
scaffold_1:5438029-5438439(+)	865.19	-0.98	75.16	-0.81	-3.52498
scaffold_3:3176213-3177450(-)	259.51	-1	22.55	-1	-3.52459
scaffold_1:4314124-4316394(-)	112.32	-1	9.79	-1	-3.52016
scaffold_9:700453-701538(-)	93.9	-1	8.2	-1	-3.51743
scaffold_1:3725858-3726466(-)	754.46	-0.98	66.05	-0.86	-3.51381
scaffold_2:1982174-1982848(-)	75.37	-0.9	6.61	-0.14	-3.51127
scaffold_7:168910-169627(-)	85.42	-0.21	7.52	-0.62	-3.50577
scaffold_3:4312988-4313857(+)	225.33	0.99	19.95	0.96	-3.49758
scaffold_5:2376245-2377235(-)	87.29	-1	7.74	-1	-3.49541
scaffold_1:1628746-1629435(+)	89.87	1	7.97	0.94	-3.49519
scaffold_9:1375534-1376025(+)	128.2	1	11.39	1	-3.49256
scaffold_10:200208-200714(-)	142.24	-0.98	12.64	-1	-3.49226
scaffold_4:2324646-2325269(+)	90.1	1	8.01	1	-3.49165
scaffold_8:723873-724404(+)	1152.76	-0.84	102.49	-0.16	-3.49154
scaffold_9:87317-90183(-)	84.26	-0.99	7.52	-1	-3.48604
scaffold_2:4534264-4536759(-)	182.99	-0.99	16.42	-0.97	-3.47824
scaffold_1:4079947-4085898(-)	78.3	-0.97	7.06	-0.97	-3.47127
scaffold_5:1851915-1852735(-)	58.11	-1	5.24	-1	-3.47115
scaffold_5:1345052-1347376(-)	63.75	-0.98	5.75	-1	-3.47079
scaffold_11:865888-866326(+)	72.48	0.98	6.54	1	-3.47022
scaffold_4:3870321-3871148(+)	175.08	1	15.83	0.97	-3.46728
scaffold_6:706141-706275(+)	62.43	1	5.69	1	-3.45574
scaffold_3:1783458-1784549(-)	300.54	-0.87	27.45	-0.34	-3.45268
scaffold_3:2296890-2298200(-)	184.35	-1	16.85	-1	-3.45163
scaffold_6:2411492-2411640(+)	52.13	1	4.78	1	-3.44703
scaffold_8:1244913-1245597(-)	247.41	-0.18	22.78	-0.16	-3.44106
scaffold_13:361267-363330(-)	60.35	-0.96	5.56	-0.85	-3.4402
scaffold_9:1513577-1514464(+)	109.24	1	10.07	1	-3.43937
scaffold_7:1149634-1150098(+)	60.5	1	5.58	1	-3.4386
scaffold_1:3925913-3926224(-)	98.97	-0.99	9.15	-1	-3.43515
scaffold_4:604970-605258(+)	140.17	1	12.98	1	-3.43282
scaffold_8:1903325-1904469(+)	88.54	0.99	8.2	1	-3.43263
scaffold_5:2593714-2593963(-)	61.5	-0.99	5.7	-1	-3.43155
scaffold_13:505315-507633(+)	971.44	-0.99	90.57	-0.84	-3.42302
scaffold_1:2435270-2436251(-)	56.19	-0.68	5.24	-1	-3.42267
scaffold_12:371683-372727(+)	106.25	1	9.91	1	-3.42243
scaffold_5:659756-661368(+)	193.29	1	18.07	0.95	-3.4191
scaffold_6:226142-227628(-)	51	1	4.78	-0.9	-3.41541
scaffold_4:1159265-1161824(+)	111.69	0.94	10.48	1	-3.41379
scaffold_7:1556364-1556890(-)	542.83	-0.65	51.02	-0.08	-3.41137
scaffold_10:1160379-1161128(+)	203.39	-0.89	19.13	-0.48	-3.41034
scaffold_1:5634968-5635532(-)	53.12	-1	5.05	-0.93	-3.3949
scaffold_1:992134-992675(+)	88.66	1	8.43	1	-3.39468
scaffold_8:1287081-1287384(-)	55.53	-0.99	5.29	-1	-3.39193
scaffold_4:3843333-3844379(-)	506.79	-0.77	48.29	-0.06	-3.39159
scaffold_4:1055148-1056016(+)	97.85	1	9.34	1	-3.38908
scaffold_7:1413703-1414684(-)	52.38	-1	5.01	-1	-3.38613
scaffold_8:1224126-1224337(-)	88.96	-1	8.54	-1	-3.38085
scaffold_9:578931-587791(+)	81.63	0.99	7.9	0.93	-3.36917
scaffold_2:3686810-3687921(-)	73.58	-1	7.17	-1	-3.35927
scaffold_2:2648968-2652576(-)	53.77	-0.94	5.24	-0.72	-3.35916
scaffold_6:327724-328089(-)	105.75	-1	10.33	-1	-3.35575
scaffold_5:1737293-1737762(+)	129.69	1	12.68	0.95	-3.35444
scaffold_3:3699141-3699808(-)	69.34	-0.96	6.79	-0.96	-3.3522
scaffold_8:749479-751803(-)	113.85	-1	11.16	-1	-3.35073
scaffold_3:1142121-1142864(+)	752.46	-0.68	73.8	-0.24	-3.34992
scaffold_1:17628-19760(-)	92.78	-1	9.11	-1	-3.34829
scaffold_9:1023704-1026733(+)	116.35	1	11.5	1	-3.33877
scaffold_6:1800628-1800978(-)	364.97	-1	36.44	-1	-3.32418
scaffold_4:918486-919696(+)	92.28	1	9.22	1	-3.32318
scaffold_2:3986963-3987698(+)	312.01	-0.79	31.2	-0.45	-3.32197
scaffold_9:1465434-1466006(-)	179.57	-0.43	17.99	-0.27	-3.31928
scaffold_9:423194-423655(-)	73.08	-1	7.36	-1	-3.3117
scaffold_5:2716480-2717336(+)	163.74	1	16.51	1	-3.30999
scaffold_12:485833-490031(-)	72.25	-0.82	7.29	-0.94	-3.30901
scaffold_2:1230075-1230810(-)	81.18	-1	8.2	-0.89	-3.30743
scaffold_8:1459880-1460164(-)	67.59	-1	6.83	-0.94	-3.30685
scaffold_10:616757-619040(-)	249.78	-0.99	25.28	-1	-3.30459
scaffold_4:2520728-2521067(-)	363.97	-1	36.9	-1	-3.30213
scaffold_8:559478-559878(-)	65.84	-0.86	6.68	-0.29	-3.30104
scaffold_11:829803-830513(+)	168.58	-0.94	17.14	-0.9	-3.29799
scaffold_8:1056348-1056794(+)	263.87	-0.78	26.88	-0.73	-3.29522
scaffold_1:4598192-4600977(-)	89.21	-0.99	9.12	-0.93	-3.2901
scaffold_11:594283-595659(+)	791.12	-0.57	80.97	-0.51	-3.28844
scaffold_5:1385520-1386187(-)	640.23	-0.85	65.6	-0.72	-3.28682
scaffold_2:1582196-1583712(-)	116.72	-0.99	12.01	-1	-3.28074
scaffold_3:3465413-3467378(+)	94.9	1	9.79	1	-3.27703
scaffold_3:4192440-4193040(+)	70.46	1	7.29	1	-3.27281
scaffold_2:798646-800374(+)	87.35	0.97	9.04	0.9	-3.27241
scaffold_9:866120-866442(-)	178.08	-0.58	18.45	-0.3	-3.27083
scaffold_2:1548336-1548833(-)	58.49	-1	6.07	-1	-3.26842
scaffold_6:1695393-1695862(+)	2169.72	-0.79	225.94	-0.57	-3.2635
scaffold_9:831021-832481(-)	87.29	-1	9.11	-1	-3.26029
scaffold_6:653142-654827(+)	62.1	1	6.49	1	-3.2583
scaffold_4:2713457-2714072(-)	73.58	-1	7.74	-0.94	-3.24891
scaffold_11:623328-623852(-)	69.81	-0.98	7.35	-1	-3.24762
scaffold_2:4021394-4021803(-)	87.35	-1	9.22	-1	-3.24397
scaffold_1:1640877-1641371(-)	57.86	-0.82	6.15	-0.62	-3.23391
scaffold_4:2534397-2534611(+)	59.73	1	6.38	1	-3.22683
scaffold_4:3643422-3644263(-)	187.24	-1	20.04	-1	-3.22393
scaffold_2:420283-421962(-)	213.82	-0.99	22.89	-1	-3.22361
scaffold_8:1227171-1227521(+)	73.82	1	7.93	0.97	-3.21862
scaffold_4:147565-151579(-)	85.74	-0.97	9.35	-1	-3.19693
scaffold_3:4639585-4640377(+)	66.59	0.99	7.29	1	-3.19131
scaffold_9:1299458-1300225(+)	113.11	1	12.41	1	-3.18815
scaffold_2:4222329-4223694(+)	120.22	0.99	13.21	0.97	-3.18597
scaffold_4:2977282-2978342(+)	55.85	-0.84	6.15	0.48	-3.1829
scaffold_1:3355409-3355730(+)	74.41	0.94	8.2	1	-3.1818
scaffold_3:1838134-1839573(-)	856.71	-0.06	94.98	0.33	-3.17311
scaffold_5:2240668-2241472(+)	110.74	1	12.3	1	-3.17045
scaffold_1:2568331-2569500(+)	84.26	0.99	9.4	1	-3.16412
scaffold_8:153294-153408(+)	63.1	-0.91	7.06	-0.16	-3.1599
scaffold_1:5043128-5046511(+)	64.09	0.98	7.18	1	-3.15804
scaffold_4:1506854-1509105(-)	60.69	-0.98	6.83	-1	-3.1515
scaffold_4:1007522-1007758(-)	54.62	-1	6.15	-1	-3.15077
scaffold_11:701954-702426(-)	380.47	-0.59	43.05	-0.09	-3.1437
scaffold_3:46636-49297(-)	67	-0.85	7.59	-0.78	-3.14199
scaffold_3:82488-83639(-)	245.17	-1	27.79	-0.99	-3.14114
scaffold_2:2579478-2580562(-)	352.45	-0.99	39.97	-0.98	-3.14043
scaffold_4:2423319-2424680(-)	54.63	-0.97	6.2	-1	-3.13935
scaffold_8:1541417-1541864(+)	58.74	0.97	6.68	0.93	-3.13642
scaffold_8:1106093-1106927(+)	458.41	-0.64	52.2	-0.54	-3.13452
scaffold_7:1792947-1793777(+)	654.49	-0.32	74.54	-0.04	-3.13428
scaffold_1:5571320-5573634(+)	78.73	0.99	9	0.95	-3.12892
scaffold_6:621286-622581(+)	63.68	1	7.29	1	-3.12685
scaffold_11:910486-910774(-)	71.46	-1	8.2	-1	-3.12344
scaffold_1:2273087-2273423(-)	67.22	-0.86	7.82	-0.38	-3.10365
scaffold_7:182602-185259(+)	70.42	0.99	8.2	0.94	-3.10229
scaffold_5:3104083-3106722(+)	81.81	0.99	9.57	1	-3.09569
scaffold_1:2639103-2641259(+)	140.49	1	16.44	1	-3.09519
scaffold_4:773260-774591(-)	155.55	-0.99	18.22	-0.97	-3.09378
scaffold_3:3257954-3258378(+)	359.64	0.79	42.14	0.15	-3.09329
scaffold_4:3250007-3250888(+)	53.37	0.99	6.26	1	-3.09179
scaffold_2:4447229-4448602(-)	75.32	-1	8.88	-1	-3.0844
scaffold_7:541505-546575(-)	130.19	-0.99	15.49	-1	-3.07121
scaffold_1:4626897-4628928(-)	95.15	-1	11.39	-0.88	-3.06244
scaffold_9:181116-182237(+)	72.2	0.97	8.66	0.95	-3.05956
scaffold_5:2982957-2983933(-)	83.3	-0.99	10.02	-1	-3.05543
scaffold_2:4459833-4462073(+)	51.88	1	6.26	0.93	-3.05094
scaffold_2:1918636-1919832(+)	178.82	1	21.64	1	-3.04674
scaffold_1:2991850-2992305(+)	52.87	1	6.42	0.93	-3.0418
scaffold_1:4522310-4523904(-)	72.08	-0.99	8.77	-1	-3.03895
scaffold_1:3203752-3206322(+)	99.1	0.66	12.07	0.95	-3.03746
scaffold_3:1208381-1209652(+)	52.92	1	6.49	1	-3.02752
scaffold_3:4318394-4319297(-)	61.23	-0.99	7.55	-0.94	-3.01969
scaffold_1:1396153-1396563(-)	97.21	-0.95	12.07	-0.75	-3.00968
scaffold_5:3159770-3160231(-)	62.56	-1	7.79	-0.95	-3.00555
scaffold_10:1159093-1160364(+)	168.1	-0.52	20.95	-0.17	-3.0043
scaffold_3:3941319-3941570(-)	238.68	-0.53	29.84	0	-2.99976
scaffold_13:5884-6047(+)	164.53	-0.92	20.73	-0.33	-2.98856
scaffold_4:4001774-4002992(-)	428.44	-1	54.51	-0.98	-2.9745
scaffold_6:1408981-1409119(+)	55.37	-0.95	7.06	-0.94	-2.97136
scaffold_11:587613-587843(-)	82.05	-0.15	10.48	-0.11	-2.96886
scaffold_3:43059-46570(-)	62.94	-0.98	8.06	-0.91	-2.96513
scaffold_1:2306156-2308304(-)	69.21	-0.99	8.88	-0.9	-2.96235
scaffold_1:2983392-2984651(+)	111.78	0.94	14.35	1	-2.96154
scaffold_8:1929470-1931373(+)	107.58	1	13.85	0.99	-2.95745
scaffold_2:1345771-1347165(-)	210.75	-0.91	27.41	-0.63	-2.94276
scaffold_1:3570024-3571560(+)	98.89	0.97	12.89	1	-2.93957
scaffold_1:5687850-5688568(+)	84.17	1	11.05	1	-2.92926
scaffold_2:2063997-2064857(+)	851.48	-0.91	112.52	-0.69	-2.91979
scaffold_1:5548437-5559059(+)	90.2	0.94	11.92	0.93	-2.91974
scaffold_3:449851-451021(-)	80.28	-1	10.63	-1	-2.9169
scaffold_9:423721-424269(-)	58.36	-1	7.74	-0.94	-2.91457
scaffold_9:378459-378911(-)	404.29	-0.49	53.75	-0.18	-2.91105
scaffold_3:4633281-4633373(-)	73.58	-1	9.79	-1	-2.90993
scaffold_5:975873-976423(+)	69.68	0.3	9.28	0.23	-2.90855
scaffold_6:2478523-2481195(-)	57.84	-0.99	7.77	-0.89	-2.89608
scaffold_9:724950-726074(+)	485.35	-0.4	65.37	-0.51	-2.89232
scaffold_1:4736719-4737143(-)	135.14	-0.39	18.22	-0.12	-2.89086
scaffold_4:1850045-1852765(+)	52.38	1	7.13	1	-2.87704
scaffold_1:2337972-2342334(-)	236.69	-1	32.23	-0.97	-2.87652
scaffold_2:3631872-3632998(-)	60.24	-0.96	8.21	-1	-2.87527
scaffold_5:1219565-1220386(+)	178.2	1	24.37	1	-2.87032
scaffold_4:2162743-2165211(+)	94.77	1	12.98	0.82	-2.86814
scaffold_1:4306555-4307445(+)	325.73	-0.89	44.76	-0.46	-2.86339
scaffold_6:60116-60413(-)	59.61	-1	8.2	-1	-2.86186
scaffold_8:1390673-1391594(+)	139.67	1	19.23	0.97	-2.86059
scaffold_2:2681154-2681873(+)	281	-0.4	38.72	-0.14	-2.85942
scaffold_2:4709797-4710721(-)	97.52	-1	13.44	-0.97	-2.85916
scaffold_2:3767660-3768858(+)	62.6	1	8.66	1	-2.85372
scaffold_3:1574919-1575739(-)	728.52	-0.62	101.01	-0.06	-2.85047
scaffold_9:185870-187021(+)	82.43	1	11.43	0.97	-2.85034
scaffold_8:345649-346755(-)	101.51	-1	14.12	-1	-2.84581
scaffold_1:181491-185927(-)	54.06	-0.96	7.54	-0.94	-2.84193
scaffold_9:1396263-1396750(+)	205.26	-0.89	28.7	-0.32	-2.83833
scaffold_4:713508-714012(+)	118.72	-0.98	16.63	-0.97	-2.8357
scaffold_4:3786436-3786906(-)	90.01	-1	12.64	-1	-2.83209
scaffold_4:2400108-2400739(-)	52.31	-0.98	7.38	-0.96	-2.82539
scaffold_5:2588524-2588656(-)	61.1	-1	8.66	-1	-2.81873
scaffold_8:1023557-1024216(+)	261.13	-0.86	37.13	-0.7	-2.81411
scaffold_7:147657-148330(+)	144.03	1	20.61	1	-2.80495
scaffold_10:480769-482154(-)	272.1	-0.77	39.06	-0.61	-2.80037
scaffold_11:701013-701644(+)	144.41	0.82	20.84	0.39	-2.79274
scaffold_1:3922848-3923562(-)	53.41	-1	7.71	-0.95	-2.79231
scaffold_3:4687184-4687576(-)	187.3	-1	27.1	-1	-2.78899
scaffold_10:478662-479450(-)	423.12	-0.68	61.27	-0.39	-2.78781
scaffold_4:2281337-2286772(-)	192.63	-0.98	28.01	-1	-2.78182
scaffold_4:1916113-1919709(+)	61.63	0.5	9.01	0.56	-2.77403
scaffold_5:2112913-2113788(+)	190.67	1	27.92	1	-2.77171
scaffold_2:3684514-3686157(+)	223.09	0.95	32.68	1	-2.77115
scaffold_8:560127-560715(-)	290.02	-0.09	42.59	0.26	-2.76757
scaffold_4:2473055-2473493(+)	86.79	0.7	12.75	0.45	-2.76703
scaffold_4:3690081-3690867(-)	66.59	1	9.79	-1	-2.76592
scaffold_14:22623-23243(-)	91.41	-1	13.44	-0.95	-2.76582
scaffold_1:2810024-2810467(-)	52.58	-0.99	7.74	-1	-2.76411
scaffold_7:170791-171256(-)	73.45	-0.62	10.82	-0.36	-2.76306
scaffold_8:449302-451511(+)	155.25	0.99	22.95	1	-2.75803
scaffold_6:2402004-2403779(+)	52.28	1	7.74	1	-2.75585
scaffold_9:701595-702389(-)	60.65	-0.96	9.07	-1	-2.74133
scaffold_5:1232933-1233287(-)	110.24	-0.98	16.51	-0.9	-2.73924
scaffold_5:1616372-1617047(-)	50.16	-1	7.52	-1	-2.73773
scaffold_3:4320427-4320621(+)	97.21	1	14.58	1	-2.73711
scaffold_10:932817-935768(+)	118.47	1	17.77	1	-2.73701
scaffold_8:1842895-1843293(-)	207.51	-0.8	31.43	-0.32	-2.72297
scaffold_13:40568-41392(-)	59.36	-1	9	-1	-2.72149
scaffold_8:774958-775909(-)	52.75	-0.94	8.03	-1	-2.7157
scaffold_3:155187-155833(-)	146.65	-0.61	22.55	-0.25	-2.70118
scaffold_6:1731700-1732521(-)	54.2	-0.99	8.36	-1	-2.69672
scaffold_7:738548-739126(+)	523.51	1	80.78	1	-2.69615
scaffold_4:3497941-3498484(-)	191.79	-1	29.61	-1	-2.69537
scaffold_9:148918-150654(+)	51.25	0.97	7.97	1	-2.6849
scaffold_13:570601-571472(-)	189.05	-1	29.48	-1	-2.68096
scaffold_1:3077281-3078838(+)	54.64	1	8.54	0.95	-2.67765
scaffold_4:98233-98744(-)	170.84	-0.8	26.72	-0.47	-2.67665
scaffold_10:1244037-1244474(-)	88.29	-0.71	13.89	-0.52	-2.6682
scaffold_5:2456671-2458408(-)	174.09	-0.99	27.45	-1	-2.66496
scaffold_2:4375020-4375627(+)	90.78	1	14.35	1	-2.66132
scaffold_2:3633352-3635082(-)	73.61	-1	11.65	-1	-2.65957
scaffold_1:3062334-3062715(+)	299.79	-0.84	47.72	-0.48	-2.65129
scaffold_8:1629931-1631423(+)	79.3	0.99	12.69	1	-2.64363
scaffold_2:1972074-1973272(-)	93.65	-0.83	15.03	0.01	-2.63943
scaffold_11:881536-882408(-)	215.4	-1	34.58	-1	-2.63901
scaffold_7:1557907-1558038(-)	82.8	-0.68	13.44	-0.43	-2.6231
scaffold_4:1028515-1030503(-)	70.08	-0.98	11.39	-1	-2.62124
scaffold_7:1477381-1479765(+)	127.09	0.97	20.83	0.98	-2.60912
scaffold_3:1728671-1730215(+)	67.41	1	11.19	1	-2.59075
scaffold_4:3229337-3232499(+)	65.84	0.47	10.93	0.94	-2.59067
scaffold_2:4841221-4842326(-)	67.09	-0.99	11.16	-1	-2.58776
scaffold_2:1069947-1070945(-)	101.34	-1	16.88	-1	-2.58582
scaffold_1:2569558-2572415(+)	169.8	0.93	28.32	1	-2.58394
scaffold_3:4214525-4215423(-)	167.85	-0.99	28.01	-1	-2.58316
scaffold_4:2396194-2396621(-)	101.43	-1	16.97	-1	-2.57943
scaffold_13:717153-718560(+)	127.32	1	21.41	1	-2.5721
scaffold_3:120686-121610(-)	90.66	-1	15.26	-0.97	-2.57071
scaffold_8:328794-330292(+)	99.78	0.87	16.97	0.71	-2.55576
scaffold_2:289903-298717(+)	145.28	0.97	24.79	1	-2.55101
scaffold_3:1460128-1461305(+)	85.3	0.99	14.67	1	-2.53968
scaffold_5:2519145-2520073(+)	54.23	0.99	9.34	0.96	-2.5376
scaffold_1:1081086-1081463(+)	117.47	-0.98	20.27	-0.89	-2.53487
scaffold_1:689628-690463(+)	100.26	-0.88	17.31	-0.5	-2.53407
scaffold_3:887762-888202(-)	189.8	-0.51	32.8	-0.64	-2.53271
scaffold_2:890221-894272(+)	102.21	0.67	17.67	0.97	-2.53216
scaffold_1:5670602-5671677(+)	59.53	1	10.36	1	-2.52259
scaffold_1:596743-597906(+)	974.47	-0.89	170.09	-0.82	-2.51832
scaffold_6:2205016-2206013(+)	57.36	1	10.02	1	-2.51716
scaffold_3:3463522-3464758(+)	51.88	1	9.11	0.95	-2.50966
scaffold_9:103157-103529(+)	241.18	-0.68	42.36	-0.55	-2.50934
scaffold_5:770918-771475(+)	493.7	-0.42	86.83	-0.41	-2.50737
scaffold_4:2521265-2522689(-)	672.25	-1	118.26	-0.98	-2.50704
scaffold_8:1158944-1159311(+)	187.06	-0.16	32.91	-0.26	-2.5069
scaffold_6:262675-263007(+)	151.14	0.94	26.65	0.7	-2.50368
scaffold_1:3484245-3485076(-)	176.21	-1	31.26	-1	-2.49491
scaffold_5:46216-49639(+)	95.4	0.98	16.95	1	-2.4927
scaffold_3:424751-425577(-)	82.05	-1	14.6	-0.98	-2.49053
scaffold_2:2892353-2892761(-)	75.49	-1	13.44	-1	-2.48975
scaffold_2:1326831-1327108(+)	70.33	1	12.53	0.89	-2.48875
scaffold_4:871849-872545(+)	115.14	-0.69	20.65	-0.15	-2.47918
scaffold_10:735666-736990(-)	57.11	-0.97	10.25	-1	-2.47812
scaffold_2:4531013-4533625(-)	108.48	-0.95	19.63	-1	-2.4663
scaffold_6:2169946-2170141(+)	72.91	0.21	13.21	-0.45	-2.46449
scaffold_6:2170419-2171438(+)	224.97	0.89	40.77	0.51	-2.46415
scaffold_2:1583776-1586459(-)	75.32	-1	13.74	-0.97	-2.45465
scaffold_3:337134-339865(+)	70	1	12.81	1	-2.45008
scaffold_13:317519-318332(+)	88.54	0.99	16.29	0.94	-2.44234
scaffold_4:3179996-3180716(-)	131.44	-0.99	24.37	-0.98	-2.43123
scaffold_2:459755-460440(-)	56.34	-0.99	10.48	-1	-2.42652
scaffold_8:197621-198326(+)	102.92	-0.68	19.17	-0.16	-2.4246
scaffold_1:1705990-1707652(-)	57.55	-1	10.75	-1	-2.42048
scaffold_2:2171796-2173496(-)	98.72	-1	18.45	-1	-2.41972
scaffold_2:1982995-1983659(-)	60.86	-0.81	11.39	-0.2	-2.41773
scaffold_2:4163531-4165176(+)	74.32	0.99	14.01	1	-2.40729
scaffold_5:2464431-2465323(+)	80.14	0.99	15.22	0.99	-2.39655
scaffold_7:1739400-1739807(+)	154.13	-0.34	29.38	0.1	-2.39124
scaffold_6:2608182-2608596(+)	310.39	-0.44	59.67	-0.41	-2.379
scaffold_2:2139284-2140603(-)	605.84	-0.01	116.57	-0.18	-2.37774
scaffold_8:1639081-1641308(-)	113.36	-0.99	21.87	-0.98	-2.37389
scaffold_9:1064948-1065522(-)	248.53	-0.1	48.51	0.24	-2.35707
scaffold_3:2735555-2736112(+)	56.74	1	11.16	1	-2.34603
scaffold_7:120965-121366(+)	54.62	-0.32	10.75	-0.08	-2.34509
scaffold_4:3488671-3489699(-)	113.67	-0.93	22.57	-0.89	-2.33237
scaffold_1:5748514-5748766(-)	250.28	-0.15	49.77	-0.04	-2.33019
scaffold_4:3482338-3483366(+)	113.58	-0.93	22.64	-0.89	-2.32676
scaffold_8:527049-528043(+)	182.07	-0.67	36.33	-0.42	-2.32526
scaffold_3:2924575-2925190(-)	59.35	-1	11.86	-0.97	-2.32314
scaffold_6:431301-432410(+)	70.33	-0.8	14.12	-0.59	-2.3164
scaffold_11:268136-271793(-)	90.39	-0.94	18.23	-0.98	-2.30985
scaffold_3:4533270-4533629(-)	89.04	-0.71	17.99	-0.34	-2.30726
scaffold_3:2492054-2493758(-)	116.72	-1	23.69	-1	-2.3007
scaffold_7:737712-738401(+)	649.16	1	131.88	1	-2.29935
scaffold_1:5754391-5756292(+)	57.11	1	11.62	1	-2.29713
scaffold_1:1004000-1005374(+)	57.99	1	11.84	1	-2.29214
scaffold_2:2800703-2801268(+)	1196.16	-0.73	245.07	-0.43	-2.28714
scaffold_1:4737163-4737339(-)	106.5	-0.61	21.87	-0.42	-2.28383
scaffold_11:393184-394845(+)	60.86	1	12.53	1	-2.28011
scaffold_8:891752-892285(+)	499.94	0.85	103.06	0.17	-2.27827
scaffold_2:2580638-2581166(-)	66.09	-1	13.67	-1	-2.27342
scaffold_8:1764869-1766142(-)	147.2	-1	30.57	-1	-2.26759
scaffold_1:1173211-1175552(-)	84.46	-0.98	17.65	-0.95	-2.2586
scaffold_1:4299268-4300776(+)	135.86	0.33	28.43	0.02	-2.25663
scaffold_4:1939304-1943131(+)	74.45	0.96	15.6	0.97	-2.25473
scaffold_3:213616-215193(-)	59.11	-1	12.42	-0.96	-2.25074
scaffold_2:4089382-4090172(+)	109.99	1	23.12	1	-2.25016
scaffold_7:1737557-1738078(-)	265.87	-0.86	55.92	-0.47	-2.24928
scaffold_10:774479-774887(+)	78.98	1	16.63	1	-2.2477
scaffold_1:4017089-4017916(-)	55.62	-1	11.73	-1	-2.2454
scaffold_6:1241223-1241662(+)	138.17	-0.71	29.15	-0.58	-2.24488
scaffold_4:2940973-2941407(-)	128.44	-0.52	27.1	-0.45	-2.24473
scaffold_10:1118213-1119452(-)	94.65	-1	20.04	-1	-2.23972
scaffold_7:202031-203362(+)	254.64	-0.16	53.93	-0.1	-2.2393
scaffold_10:68830-69970(+)	70.32	0.95	15.06	0.9	-2.22321
scaffold_3:1172143-1172877(+)	96.23	0.99	20.69	0.75	-2.21755
scaffold_2:2090763-2094099(-)	71.21	-0.99	15.37	-1	-2.21196
scaffold_3:1919119-1921582(-)	86.71	-0.98	18.79	-0.98	-2.20623
scaffold_3:1704439-1705752(-)	205.89	-0.79	44.64	-0.66	-2.20546
scaffold_4:2534665-2535907(+)	104.13	1	22.78	1	-2.19255
scaffold_9:1397600-1398069(-)	231.95	-0.2	50.79	-0.66	-2.1912
scaffold_2:3184881-3186517(+)	104.38	0.99	22.89	1	-2.18906
scaffold_1:2757056-2759512(+)	78.94	1	17.63	0.65	-2.16272
scaffold_1:1895258-1895508(-)	99.2	-1	22.16	-1	-2.16238
scaffold_1:3395233-3395554(+)	171.84	-0.61	38.95	-0.28	-2.14137
scaffold_6:2033515-2034074(+)	122.33	-0.57	27.79	-0.26	-2.13814
scaffold_2:4054027-4054572(+)	205.61	-0.28	46.92	-0.18	-2.13164
scaffold_5:814780-815286(-)	50.96	-1	11.63	-1	-2.13151
scaffold_1:3486986-3489115(-)	72.33	-1	16.51	-0.95	-2.13125
scaffold_4:1782578-1785816(+)	64.35	0.99	14.72	0.94	-2.12816
scaffold_1:1132601-1133055(-)	66.3	-1	15.26	-1	-2.11925
scaffold_3:124858-125136(-)	144.28	-0.95	33.25	-0.9	-2.11745
scaffold_13:169909-170206(+)	146.15	-0.48	33.71	-0.35	-2.1162
scaffold_6:694894-696192(+)	61.73	0.98	14.24	0.97	-2.11602
scaffold_4:2385430-2386485(+)	86.31	1	19.99	1	-2.11025
scaffold_1:1133855-1139780(+)	82.3	0.75	19.13	0.98	-2.10506
scaffold_2:3987729-3988516(+)	261.09	-0.19	60.81	-0.47	-2.10217
scaffold_11:894221-895944(+)	61.1	1	14.35	0.97	-2.09012
scaffold_5:671457-672308(-)	71.37	-0.86	16.99	-0.62	-2.07063
scaffold_8:16260-18921(-)	66.09	-0.97	15.98	-0.94	-2.04816
scaffold_9:1210953-1212272(+)	174.33	1	42.34	0.97	-2.04173
scaffold_5:851647-852081(+)	61.6	1	15.03	1	-2.03509
scaffold_12:398016-401166(-)	54.37	-0.98	13.44	-1	-2.01628
scaffold_4:574133-574320(-)	317.74	-1	0		N/A
scaffold_10:502786-502979(-)	161.37	-1	0		N/A
scaffold_3:3108420-3108834(-)	143.41	-1	0		N/A
scaffold_1:752396-752498(+)	142.66	0.99	0		N/A
scaffold_3:4148254-4148444(+)	138.92	1	0		N/A
scaffold_4:3682880-3683403(+)	136.67	0.96	0		N/A
scaffold_3:1273720-1274159(-)	125.45	-1	0		N/A
scaffold_1:1053113-1054103(+)	120.09	1	0		N/A
scaffold_5:729937-730268(-)	108.62	-1	0		N/A
scaffold_3:4863904-4865026(-)	107.87	-1	0		N/A
scaffold_7:1813357-1813723(-)	102.01	-1	0		N/A
scaffold_6:1415878-1415959(+)	97.27	1	0		N/A
scaffold_1:2663169-2663518(+)	95.02	1	0		N/A
scaffold_3:2502239-2502569(+)	88.54	1	0		N/A
scaffold_10:422839-423633(-)	88.31	-0.98	0		N/A
scaffold_8:1509096-1509416(+)	84.05	1	0		N/A
scaffold_3:4629093-4629267(-)	82.8	-1	0		N/A
scaffold_6:2503427-2503652(-)	79.81	-1	0		N/A
scaffold_5:1952247-1953638(+)	75.82	1	0		N/A
scaffold_9:925939-926801(+)	71.58	0.99	0		N/A
scaffold_10:44700-44908(+)	70.83	1	0		N/A
scaffold_2:1686635-1686748(+)	69.58	1	0		N/A
scaffold_2:3148292-3148537(-)	68.59	-1	0		N/A
scaffold_5:2129127-2129825(+)	67.53	1	0		N/A
scaffold_5:1007905-1008033(+)	64.1	1	0		N/A
scaffold_4:1112288-1112426(-)	61.73	-1	0		N/A
scaffold_4:4101576-4101936(+)	60.52	1	0		N/A
scaffold_1:1872717-1872802(-)	60.36	-1	0		N/A
scaffold_8:1620995-1621249(+)	59.11	1	0		N/A
scaffold_10:84138-84309(+)	58.36	1	0		N/A
scaffold_4:1961510-1962030(-)	58.34	-0.96	0		N/A
scaffold_3:4850144-4850342(+)	56.12	1	0		N/A
scaffold_7:2200478-2200598(+)	55.24	0.99	0		N/A
scaffold_1:2647274-2647469(+)	54.12	0.99	0		N/A
scaffold_5:1644202-1644411(+)	54.12	1	0		N/A
scaffold_4:1816693-1816911(+)	53.12	1	0		N/A
scaffold_2:1793127-1793498(+)	52.13	1	0		N/A
