# Supplementary material for: A Non-canonical RNA Silencing Pathway Promotes mRNA Degradation in Basal Fungi
Source: PLoS Genet. 2015 Apr 13;11(4):e1005168. doi: 10.1371/journal.pgen.1005168 (PMC4395119; doi:10.1371/journal.pgen.1005168)
Supplement: S6 Table — The fold change of the r3b2 - mutant relative to the wild type is shown for the different classes of rdRNAs produced by the non-canonical rdrp-dependent dicer-independent degradation pathway. Loci that are rdrp-1 and rdrp-2 dependent, only rdrp-1 dependent and only rdrp-2 dependent have yellow, white and blue background, respectively. Data are sorted as in S1 Table. The log2 fold change of rdRNAs in the rdrp-1 - and rdrp-2 - mutants compared to the wild type are shown for comparison. Values that represent a fourfold or larger change are in bold. N/A, not applicable. (XLSX) [file pgen.1005168.s020.xlsx]

## Sheet: Hoja1
Transcript ID	Exon Number	Exon coordinates	WT strand bias	rdrp1- log2 fold change vs WT	rdrp2- log2 fold change vs WT	r3b2- log2 fold change vs WT	r3b2- strand bias	KOG ID	KOG Annotation		KOG Process
90984	7	scaffold_3/433252-433732	1	-4.93229	-2.90793	-5.33748	1	KOG4126	Alkaline phosphatase	Inorganic ion transport and metabolism	METABOLISM
95912	1	scaffold_10/422839-423633	0.99	-4.86572	-3.11046	N/A	0
90984	6	scaffold_3/433787-433976	1	-4.773	-2.3777	-3.8395	1	KOG4126	Alkaline phosphatase	Inorganic ion transport and metabolism	METABOLISM
33232	2	scaffold_1/775153-775844	1	-4.71344	-3.28851	-9.33849	1	KOG3765	Predicted glycosyltransferase	Carbohydrate transport and metabolism	METABOLISM
94432	4	scaffold_3/1415580-1416074	1	-4.68355	-2.8511	-6.10715	1	KOG1715	Mitochondrial/chloroplast ribosomal protein L12	Translation, ribosomal structure and biogenesis	INFORMATION STORAGE AND PROCESSING
26072	2	scaffold_2/1367350-1369052	1	-4.62227	-2.27	-7.08942	0.72	KOG1184	Thiamine pyrophosphate-requiring enzyme	Coenzyme transport and metabolism	METABOLISM
33232	3	scaffold_1/774771-775097	1	-4.58811	-3.46258	-7.16816	1	KOG3765	Predicted glycosyltransferase	Carbohydrate transport and metabolism	METABOLISM
80802	2	scaffold_4/261021-263098	0.98	-4.53667	-3.86053	-7.24566	1	KOG1550	Extracellular protein SEL-1 and related proteins	Posttranslational modification, protein turnover, chaperones	CELLULAR PROCESSES AND SIGNALING
91526	1	scaffold_4/489116-489933	0.99	-4.40106	-2.03908	-4.55563	0.68	KOG2812	Uncharacterized conserved protein	Function unknown	POORLY CHARACTERIZED
92910	8	scaffold_8/861011-861516	1	-4.39783	-2.61455	-8.69727	1	KOG0123	Polyadenylate-binding protein (RRM superfamily)	RNA processing and modification	INFORMATION STORAGE AND PROCESSING
95769	1	scaffold_9/77586-77676	1	-4.31516	-3.66571	-8.12816	0	KOG0409	Predicted dehydrogenase	General function prediction only	POORLY CHARACTERIZED
90984	5	scaffold_3/434035-434888	0.99	-4.30337	-2.39688	-4.76971	0.57	KOG4126	Alkaline phosphatase	Inorganic ion transport and metabolism	METABOLISM
85485	2	scaffold_9/925939-926801	0.99	-4.2597	-2.9237	N/A	0	KOG1325	Lysophospholipase	Lipid transport and metabolism	METABOLISM
93701	4	scaffold_1/1725800-1725921	1	-4.18452	-2.92756	-5.01691	1	KOG3126	Porin/voltage-dependent anion-selective channel protein	Inorganic ion transport and metabolism	METABOLISM
32935	5	scaffold_1/4474181-4474426	1	-4.18131	-2.77148	-7.58364	1	KOG3148	Glucosamine-6-phosphate isomerase	Carbohydrate transport and metabolism	METABOLISM
86723	2	scaffold_13/300833-301379	1	-4.16265	-2.80496	-8.03101	0.33	KOG0161	Myosin class II heavy chain	Cytoskeleton	CELLULAR PROCESSES AND SIGNALING
78876	14	scaffold_2/3833674-3834085	1	-4.13862	-3.15468	-7.11527	1	KOG1953	Targeting complex (TRAPP) subunit	Intracellular trafficking, secretion, and vesicular transport	CELLULAR PROCESSES AND SIGNALING
49491	3	scaffold_5/1192022-1192380	1	-4.13124	-2.87883	-6.8911	1	KOG3010	Methyltransferase	General function prediction only	POORLY CHARACTERIZED
31063	2	scaffold_13/564669-565282	1	-4.09378	-2.93298	-6.26679	0.5	KOG1158	NADP/FAD dependent oxidoreductase	Energy production and conversion	METABOLISM
82069	1	scaffold_5/73419-73995	1	-4.06399	-2.38949	-5.21947	0.88	KOG1878	Nuclear receptor coregulator SMRT/SMRTER, contains Myb-like domains	Transcription	INFORMATION STORAGE AND PROCESSING
94060	2	scaffold_2/1230866-1231293	1	-4.05911	-2.08982	-4.96234	1	KOG1378	Purple acid phosphatase	Carbohydrate transport and metabolism	METABOLISM
75718	1	scaffold_12/554093-555028	1	-3.99793	-2.26073	-6.047	1	KOG1518	Coproporphyrinogen III oxidase CPO/HEM13	Coenzyme transport and metabolism	METABOLISM
49570	2	scaffold_5/1644202-1644411	1	-3.9598	-2.01442	N/A	0	KOG0156	Cytochrome P450 CYP2 subfamily	Secondary metabolites biosynthesis, transport and catabolism	METABOLISM
95442	7	scaffold_6/2503427-2503652	1	-3.95604	-2.76849	N/A	0
9772	4	scaffold_6/1155137-1155291	1	-3.93517	-3.06443	-7.79375	1	KOG0929	Guanine nucleotide exchange factor	Intracellular trafficking, secretion, and vesicular transport	CELLULAR PROCESSES AND SIGNALING
31113	1	scaffold_15/15802-16646	1	-3.90566	-3.14729	-7.04103	0.75	KOG3179	Predicted glutamine synthetase	Nucleotide transport and metabolism	METABOLISM
46819	3	scaffold_2/786599-787306	1	-3.88898	-2.12046	-5.69132	1	KOG0252	Inorganic phosphate transporter	Inorganic ion transport and metabolism	METABOLISM
83076	1	scaffold_6/53513-55201	0.99	-3.87612	-2.29397	-8.4589	1	KOG1550	Extracellular protein SEL-1 and related proteins	Posttranslational modification, protein turnover, chaperones	CELLULAR PROCESSES AND SIGNALING
45935	4	scaffold_1/1755695-1756129	1	-3.84613	-2.11831	-5.06937	1	KOG0252	Inorganic phosphate transporter	Inorganic ion transport and metabolism	METABOLISM
88809	2	scaffold_5/3051459-3052942	1	-3.83945	-3.20614	-6.00811	1	KOG1527	Uroporphyrin III methyltransferase	Coenzyme transport and metabolism	METABOLISM
30744	2	scaffold_11/414035-414150	1	-3.81816	-2.67534	-9.13091	1	KOG0836	F-actin capping protein, alpha subunit	Cytoskeleton	CELLULAR PROCESSES AND SIGNALING
49230	3	scaffold_4/3984137-3984626	1	-3.80706	-2.79955	-6.57185	1	KOG1184	Thiamine pyrophosphate-requiring enzyme	Coenzyme transport and metabolism	METABOLISM
30003	1	scaffold_8/817746-818335	0.95	-3.73601	-2.73601	-8.77631	1	KOG1721	FOG: Zn-finger	General function prediction only	POORLY CHARACTERIZED
90984	8	scaffold_3/432852-433193	1	-3.73402	-2.37082	-3.60593	1	KOG4126	Alkaline phosphatase	Inorganic ion transport and metabolism	METABOLISM
39013	3	scaffold_4/2008612-2008775	1	-3.73351	-2.32104	-5.94703	1	KOG3153	Thiamine pyrophosphokinase	Coenzyme transport and metabolism	METABOLISM
91672	1	scaffold_4/1802624-1803151	1	-3.71997	-2.7286	-6.51631	1	KOG3519	Invasion-inducing protein TIAM1/CDC24 and related RhoGEF GTPases (Rho guanine nucleotide exchange factor scd1; implicada en alargamiento de las hifas, elección del sitio de gemación, migración)	Signal transduction mechanisms	CELLULAR PROCESSES AND SIGNALING
94795	1	scaffold_4/1476634-1477442	1	-3.6835	-2.11177	-6.89967	1			Replication, recombination and repair	INFORMATION STORAGE AND PROCESSING
90840	1	scaffold_2/4062599-4062727	1	-3.68263	-3.18422	-8.02983	1			Chromatin structure and dynamics	INFORMATION STORAGE AND PROCESSING
88521	3	scaffold_4/3684022-3684981	1	-3.67383	-3.38978	-5.59434	1	KOG0330	ATP-dependent RNA helicase	RNA processing and modification	INFORMATION STORAGE AND PROCESSING
95916	1	scaffold_10/510191-510899	1	-3.67326	-2.64739	-5.58276	0.88	KOG3780	Thioredoxin binding protein TBP-2/VDUP1	General function prediction only	POORLY CHARACTERIZED
76286	1	scaffold_1/1253047-1253484	1	-3.66088	-3.08917	-6.32775	1	KOG1474	Transcription initiation factor TFIID, subunit BDF1 and related bromodomain proteins	Transcription	INFORMATION STORAGE AND PROCESSING
32205	1	scaffold_1/3091914-3092147	1	-3.60713	-3.32056	-8.53138	1	KOG1236	Predicted unusual protein kinase	General function prediction only	POORLY CHARACTERIZED
48786	3	scaffold_4/1747335-1747879	1	-3.60122	-3.84591	-7.43692	1	KOG1667	Zn2+-binding protein Melusin/RAR1, contains CHORD domain	General function prediction only	POORLY CHARACTERIZED
89824	1	scaffold_1/503811-504313	0.89	-3.57184	-3.61509	-7.47895	1	KOG4415	Uncharacterized conserved protein	Function unknown	POORLY CHARACTERIZED
30895	2	scaffold_12/662506-663017	1	-3.56581	-3.42489	-6.33239	1	KOG4409	Predicted hydrolase/acyltransferase (alpha/beta hydrolase superfamily)	General function prediction only	POORLY CHARACTERIZED
82643	15	scaffold_5/1928037-1928308	1	-3.56059	-2.57987	-7.77149	1	KOG2495	NADH-dehydrogenase (ubiquinone)	Energy production and conversion	METABOLISM
30682	2	scaffold_11/120728-120823	1	-3.55914	-2.28958	-7.60875	1	KOG2638	UDP-glucose pyrophosphorylase	Carbohydrate transport and metabolism	METABOLISM
90216	2	scaffold_1/4011622-4012723	1	-3.55167	-2.8895	-5.57282	1	KOG3870	Uncharacterized conserved protein	Function unknown	POORLY CHARACTERIZED
93377	3	scaffold_11/560797-561626	1	-3.54668	-2.85421	-7.09257	1	KOG1276	Protoporphyrinogen oxidase	Coenzyme transport and metabolism	METABOLISM
28312	4	scaffold_4/3749348-3749825	1	-3.52251	-2.68208	-6.31408	1	KOG0534	NADH-cytochrome b-5 reductase	Coenzyme transport and metabolism	METABOLISM
49864	2	scaffold_6/166615-167681	1	-3.51883	-2.21523	-4.18982	0.62	KOG0065	Pleiotropic drug resistance proteins (PDR1-15), ABC superfamily	Secondary metabolites biosynthesis, transport and catabolism	METABOLISM
93704	1	scaffold_1/1778876-1779190	1	-3.49915	-2.77742	-7.30938	1
86459	3	scaffold_12/321107-321306	1	-3.49872	-2.45023	-6.58064	1
69078	4	scaffold_2/859088-859708	1	-3.4828	-2.88211	-5.89943	0.9	KOG0578	p21-activated serine/threonine protein kinase	Signal transduction mechanisms	CELLULAR PROCESSES AND SIGNALING
89415	3	scaffold_9/688843-689747	1	-3.4826	-2.96962	-6.84916	1	KOG1576	Predicted oxidoreductase	Energy production and conversion	METABOLISM
90050	9	scaffold_1/2495909-2496730	1	-3.4734	-3.00516	-6.91206	1	KOG2568	Predicted membrane protein	Function unknown	POORLY CHARACTERIZED
87875	3	scaffold_3/869087-869788	1	-3.47131	-2.09203	-6.18025	1	KOG1335	Dihydrolipoamide dehydrogenase	Energy production and conversion	METABOLISM
93667	6	scaffold_1/1280974-1281648	1	-3.4691	-2.63578	-5.51966	1	KOG0777	Geranylgeranyl pyrophosphate synthase/Polyprenyl synthetase	Coenzyme transport and metabolism	METABOLISM
72589	8	scaffold_2/4037702-4037778	1	-3.46473	-2.84786	-8.97952	1	KOG1647	Vacuolar H+-ATPase V1 sector, subunit D	Energy production and conversion	METABOLISM
48894	4	scaffold_4/2316298-2316544	1	-3.44252	-2.93787	-8.41142	1	KOG0882	Cyclophilin-related peptidyl-prolyl cis-trans isomerase	Posttranslational modification, protein turnover, chaperones	CELLULAR PROCESSES AND SIGNALING
89958	3	scaffold_1/1738761-1739173	1	-3.42794	-3.23095	-6.62979	1	KOG0546	HSP90 co-chaperone CPR7/Cyclophilin	Posttranslational modification, protein turnover, chaperones	CELLULAR PROCESSES AND SIGNALING
50847	6	scaffold_8/530143-530668	1	-3.42595	-2.67884	-7.53477	1	KOG0736	Peroxisome assembly factor 2 containing the AAA+-type ATPase domain	Posttranslational modification, protein turnover, chaperones	CELLULAR PROCESSES AND SIGNALING
87389	3	scaffold_1/5700058-5700673	1	-3.39959	-2.42618	-7.15019	0
31161	13	scaffold_1/162560-163275	1	-3.39823	-2.70973	-5.57985	1
79772	4	scaffold_3/1773072-1773274	1	-3.39071	-2.77237	-6.98839	1			Intracellular trafficking, secretion, and vesicular transport	CELLULAR PROCESSES AND SIGNALING
92569	3	scaffold_6/2756020-2756982	1	-3.38317	-2.63702	-7.06554	0.89	KOG1518	Coproporphyrinogen III oxidase CPO/HEM13	Coenzyme transport and metabolism	METABOLISM
46783	2	scaffold_2/530534-530679	1	-3.37934	-3.25936	-7.82787	1	KOG0131	Splicing factor 3b, subunit 4	RNA processing and modification	INFORMATION STORAGE AND PROCESSING
80695	6	scaffold_3/4753679-4754341	1	-3.35711	-2.51679	-4.95895	1			Chromatin structure and dynamics	INFORMATION STORAGE AND PROCESSING
88703	1	scaffold_5/1765470-1765898	1	-3.35141	-2.87233	-6.35658	1			Signal transduction mechanisms	CELLULAR PROCESSES AND SIGNALING
46104	3	scaffold_1/2663169-2663518	1	-3.33573	-2.63453	N/A	0	KOG0846	Mitochondrial/chloroplast ribosomal protein L15/L10	Translation, ribosomal structure and biogenesis	INFORMATION STORAGE AND PROCESSING
83434	1	scaffold_6/1303485-1304195	1	-3.33222	-3.23374	-7.02139	1
73842	2	scaffold_4/3942034-3943044	1	-3.324	-2.77812	-7.19277	1	KOG1909	Ran GTPase-activating protein	Signal transduction mechanisms	CELLULAR PROCESSES AND SIGNALING
51719	2	scaffold_11/882467-882536	1	-3.31216	-2.53862	-4.64333	1	KOG0875	60S ribosomal protein L5	Translation, ribosomal structure and biogenesis	INFORMATION STORAGE AND PROCESSING
43928	1	scaffold_9/1080002-1082299	0.99	-3.30502	-2.96189	-5.30207	0.85	KOG1128	Uncharacterized conserved protein, contains TPR repeats	General function prediction only	POORLY CHARACTERIZED
44126	5	scaffold_10/8772-9198	1	-3.29945	-2.77014	-6.00591	1
33806	9	scaffold_2/172737-173161	1	-3.28517	-2.10885	-8.17427	1	KOG0160	Myosin class V heavy chain	Cytoskeleton	CELLULAR PROCESSES AND SIGNALING
90407	3	scaffold_2/33473-33936	1	-3.28069	-2.56874	-8.08238	1	KOG0014	MADS box transcription factor	Transcription	INFORMATION STORAGE AND PROCESSING
36942	7	scaffold_3/2486300-2486785	1	-3.28014	-2.6508	-7.24302	1	KOG0023	Alcohol dehydrogenase, class V	Secondary metabolites biosynthesis, transport and catabolism	METABOLISM
93671	7	scaffold_1/1335578-1335866	1	-3.27261	-2.10245	-9.24617	1	KOG1546	Metacaspase involved in regulation of apoptosis	Posttranslational modification, protein turnover, chaperones	CELLULAR PROCESSES AND SIGNALING
50312	10	scaffold_6/2684967-2686079	-0.83	-3.26682	-2.80762	-4.83128	0.33	KOG1300	Vesicle trafficking protein Sec1	Intracellular trafficking, secretion, and vesicular transport	CELLULAR PROCESSES AND SIGNALING
51948	4	scaffold_13/462663-463556	1	-3.26412	-2.35202	-5.89612	0.89	KOG1383	Glutamate decarboxylase/sphingosine phosphate lyase	Amino acid transport and metabolism	METABOLISM
48566	1	scaffold_4/608730-609057	1	-3.26011	-2.05917	-6.78136	0.6
85633	1	scaffold_9/1437628-1437756	1	-3.2596	-2.20519	-9.40227	1	KOG1738	Membrane-associated guanylate kinase-interacting protein/connector enhancer of KSR-like	Nucleotide transport and metabolism	METABOLISM
79712	8	scaffold_3/1568634-1569944	1	-3.25788	-2.81957	-5.15084	1	KOG1863	Ubiquitin carboxyl-terminal hydrolase	Posttranslational modification, protein turnover, chaperones	CELLULAR PROCESSES AND SIGNALING
27316	2	scaffold_3/3109712-3110169	1	-3.25669	-2.52356	-6.88185	1			Transcription	INFORMATION STORAGE AND PROCESSING
48456	6	scaffold_3/4675739-4675889	1	-3.25357	-2.62907	-9.17412	1	KOG0183	20S proteasome, regulatory subunit alpha type PSMA7/PRE6	Posttranslational modification, protein turnover, chaperones	CELLULAR PROCESSES AND SIGNALING
75510	3	scaffold_10/1143848-1144495	1	-3.23277	-2.65705	-6.67168	1	KOG0035	Ca2+-binding actin-bundling protein (actinin), alpha chain (EF-Hand protein superfamily)	Cytoskeleton	CELLULAR PROCESSES AND SIGNALING
77712	3	scaffold_2/14633-15441	1	-3.22935	-2.67937	-6.64109	0.6
84716	2	scaffold_8/389458-390181	1	-3.21951	-2.87	-6.20905	0.8	KOG2806	Chitinase	Carbohydrate transport and metabolism	METABOLISM
85759	15	scaffold_10/260349-260793	0.99	-3.21327	-2.59073	-6.1897	0.71	KOG4155	FOG: WD40 repeat	General function prediction only	POORLY CHARACTERIZED
40368	1	scaffold_5/3036564-3036673	1	-3.21055	-2.26194	-7.33111	1	KOG0070	GTP-binding ADP-ribosylation factor Arf1	Intracellular trafficking, secretion, and vesicular transport	CELLULAR PROCESSES AND SIGNALING
94671	1	scaffold_3/4457807-4458517	1	-3.20935	-2.80992	-7.32487	1	KOG2660	Locus-specific chromosome binding proteins	Function unknown	POORLY CHARACTERIZED
90427	6	scaffold_2/208590-209374	1	-3.20894	-3.09388	-6.7673	0.78	KOG2102	Exosomal 3'-5' exoribonuclease complex, subunit Rrp44/Dis3	Translation, ribosomal structure and biogenesis	INFORMATION STORAGE AND PROCESSING
92297	1	scaffold_5/3202511-3203296	1	-3.2072	-2.40517	-5.15188	1	KOG0590	Checkpoint kinase and related serine/threonine protein kinases	Cell cycle control, cell division, chromosome partitioning	METABOLISM
23700	2	scaffold_6/457856-458276	1	-3.20583	-2.34276	-6.53596	1	KOG3156	Uncharacterized membrane protein	Function unknown	POORLY CHARACTERIZED
41731	12	scaffold_6/2322068-2322643	1	-3.2016	-2.87254	-6.3914	1	KOG1809	Vacuolar protein sorting-associated protein	Intracellular trafficking, secretion, and vesicular transport	CELLULAR PROCESSES AND SIGNALING
88521	4	scaffold_4/3683796-3684000	1	-3.19653	-2.77218	-4.75045	1	KOG0330	ATP-dependent RNA helicase	RNA processing and modification	INFORMATION STORAGE AND PROCESSING
93377	2	scaffold_11/560082-560729	1	-3.1799	-2.50031	-6.45168	1	KOG1276	Protoporphyrinogen oxidase	Coenzyme transport and metabolism	METABOLISM
92837	3	scaffold_8/161823-162315	1	-3.13966	-2.99175	-5.17973	1	KOG4771	Nucleolar protein (NOP16) involved in 60S ribosomal subunit biogenesis	Translation, ribosomal structure and biogenesis	INFORMATION STORAGE AND PROCESSING
81329	3	scaffold_4/1961510-1962030	0.99	-3.13533	-3.12372	N/A	0			Energy production and conversion	METABOLISM
87875	4	scaffold_3/868466-869020	1	-3.13071	-2.62518	-5.8104	1	KOG1335	Dihydrolipoamide dehydrogenase	Energy production and conversion	METABOLISM
76389	2	scaffold_1/1594965-1595321	1	-3.12719	-2.38839	-8.25253	1	KOG0155	Transcription factor CA150	Transcription	INFORMATION STORAGE AND PROCESSING
27189	4	scaffold_3/2508688-2508810	1	-3.12231	-2.68665	-7.63647	1	KOG2581	26S proteasome regulatory complex, subunit RPN3/PSMD3	Posttranslational modification, protein turnover, chaperones	CELLULAR PROCESSES AND SIGNALING
93112	5	scaffold_9/858122-858554	1	-3.11831	-2.08073	-7.89237	1	KOG1062	Vesicle coat complex AP-1, gamma subunit	Intracellular trafficking, secretion, and vesicular transport	CELLULAR PROCESSES AND SIGNALING
29038	3	scaffold_6/605967-606475	1	-3.11553	-2.11479	-5.8313	1	KOG2872	Uroporphyrinogen decarboxylase	Coenzyme transport and metabolism	METABOLISM
92909	4	scaffold_8/833978-835452	0.99	-3.10718	-2.49501	-6.67855	0.78	KOG1161	Protein involved in vacuolar polyphosphate accumulation, contains SPX domain	Inorganic ion transport and metabolism	METABOLISM
28312	2	scaffold_4/3749994-3750330	1	-3.09702	-2.05627	-7.28728	1	KOG0534	NADH-cytochrome b-5 reductase	Coenzyme transport and metabolism	METABOLISM
68839	1	scaffold_1/3135174-3136588	1	-3.09639	-2.31557	-3.75575	1	KOG1337	N-methyltransferase	General function prediction only	POORLY CHARACTERIZED
81601	1	scaffold_4/2867602-2867899	1	-3.09549	-2.93954	-7.07251	1	KOG0299	U3 snoRNP-associated protein (contains WD40 repeats)	RNA processing and modification	INFORMATION STORAGE AND PROCESSING
80729	2	scaffold_3/4863904-4865026	1	-3.08804	-2.1377	N/A	0
72128	1	scaffold_2/681229-681354	1	-3.08706	-2.41041	-6.98101	1			Inorganic ion transport and metabolism	METABOLISM
76861	4	scaffold_1/3137322-3137925	1	-3.08295	-2.7109	-6.76116	1	KOG2888	Putative RNA binding protein	General function prediction only	POORLY CHARACTERIZED
78974	1	scaffold_2/4121528-4122164	1	-3.07311	-3.48621	-7.19369	1	KOG2084	Predicted histone tail methylase containing SET domain	Chromatin structure and dynamics	INFORMATION STORAGE AND PROCESSING
26855	4	scaffold_3/948885-949462	1	-3.0722	-2.6804	-5.71449	1	KOG0691	Molecular chaperone (DnaJ superfamily)	Posttranslational modification, protein turnover, chaperones	CELLULAR PROCESSES AND SIGNALING
85759	9	scaffold_10/261904-262201	1	-3.06895	-2.62192	-6.80509	1	KOG4155	FOG: WD40 repeat	General function prediction only	POORLY CHARACTERIZED
90989	1	scaffold_3/467623-469766	1	-3.06821	-3.348	-4.96461	1	KOG0101	Molecular chaperones HSP70/HSC70, HSP70 superfamily. Similar a N. crassa NCU09602.7 (hsp70-1) involved in establishment or maintenance of cell polarity (Mol Biol Cell. Nov 2003; 14(11): 4352–4364), response to pH (Cell Stress Chaperones. 2010 Mar;15(2):225-31.) and response to heat (Fungal Genet Biol. 2007 Mar;44(3):208-18).	Posttranslational modification, protein turnover, chaperones	CELLULAR PROCESSES AND SIGNALING
22420	1	scaffold_3/803104-803421	1	-3.06744	-2.30901	-8.12853	1	KOG4313	Thiamine pyrophosphokinase	Nucleotide transport and metabolism	METABOLISM
95180	1	scaffold_5/2082657-2083167	1	-3.06569	-3.31702	-6.60024	1	KOG4288	Predicted oxidoreductase	General function prediction only	POORLY CHARACTERIZED
84236	2	scaffold_7/964433-964719	1	-3.0523	-2.30887	-6.77283	1	KOG3933	Mitochondrial ribosomal protein S28	Translation, ribosomal structure and biogenesis	INFORMATION STORAGE AND PROCESSING
83427	2	scaffold_6/1280513-1281396	1	-3.04911	-2.15523	-8.00008	1	KOG3765	Predicted glycosyltransferase	Carbohydrate transport and metabolism	METABOLISM
90661	5	scaffold_2/2413637-2413696	1	-3.031	-2.34015	-7.12816	1	KOG3855	Monooxygenase involved in coenzyme Q (ubiquinone) biosynthesis	Coenzyme transport and metabolism	METABOLISM
39231	2	scaffold_4/771558-772868	0.98	-3.02543	-2.60972	-5.37107	0.67	KOG1276	Protoporphyrinogen oxidase	Coenzyme transport and metabolism	METABOLISM
80392	3	scaffold_3/3754247-3754575	1	-3.02525	-3.20394	-6.99585	1			Intracellular trafficking, secretion, and vesicular transport	CELLULAR PROCESSES AND SIGNALING
84935	1	scaffold_8/1077167-1078909	0.99	-3.02278	-2.71233	-6.33626	0.78	KOG2084	Predicted histone tail methylase containing SET domain	Chromatin structure and dynamics	INFORMATION STORAGE AND PROCESSING
37397	3	scaffold_3/135831-135979	1	-3.01393	-2.72686	-4.90248	1	KOG1752	Glutaredoxin and related proteins	Posttranslational modification, protein turnover, chaperones	CELLULAR PROCESSES AND SIGNALING
36402	2	scaffold_3/2882112-2882763	1	-3.0081	-2.35334	-5.95344	0.87	KOG3154	Uncharacterized conserved protein	Function unknown	POORLY CHARACTERIZED
71319	7	scaffold_1/439071-439208	1	-3.00761	-2.82251	-6.61295	1	KOG0940	Ubiquitin protein ligase RSP5/NEDD4	Posttranslational modification, protein turnover, chaperones	CELLULAR PROCESSES AND SIGNALING
78510	2	scaffold_2/2645363-2648956	1	-3.00509	-2.2836	-5.32295	0.9	KOG1998	Signaling protein DOCK180	Signal transduction mechanisms	CELLULAR PROCESSES AND SIGNALING
88759	4	scaffold_5/2429021-2429410	1	-2.99964	-2.32264	-6.58182	1	KOG0042	Glycerol-3-phosphate dehydrogenase	Energy production and conversion	METABOLISM
35570	5	scaffold_3/4165338-4165634	1	-2.99852	-2.82983	-7.60901	1	KOG1824	TATA-binding protein-interacting protein	General function prediction only	POORLY CHARACTERIZED
86091	2	scaffold_11/32504-32680	1	-2.99819	-2.27347	-7.50768	0.69
84211	2	scaffold_7/896012-897307	1	-2.99809	-2.20767	-5.88693	1	KOG0112	Large RNA-binding protein (RRM superfamily)	General function prediction only	POORLY CHARACTERIZED
26919	4	scaffold_3/1284618-1285148	1	-2.99637	-2.37568	-7.34162	0.73	KOG4701	Chitinase	Cell wall/membrane/envelope biogenesis	CELLULAR PROCESSES AND SIGNALING
33319	1	scaffold_1/494399-495133	1	-2.99419	-3.05736	-4.81322	1	KOG3045	Predicted RNA methylase involved in rRNA processing	RNA processing and modification	INFORMATION STORAGE AND PROCESSING
78974	3	scaffold_2/4122355-4123327	1	-2.99294	-3.25761	-6.9673	1	KOG2084	Predicted histone tail methylase containing SET domain	Chromatin structure and dynamics	INFORMATION STORAGE AND PROCESSING
84311	3	scaffold_7/1225911-1227697	1	-2.99048	-2.14586	-4.70845	1	KOG2571	Chitin synthase/hyaluronan synthase (glycosyltransferases)	Cell wall/membrane/envelope biogenesis	CELLULAR PROCESSES AND SIGNALING
93567	6	scaffold_14/20509-20975	1	-2.98488	-2.17776	-7.01221	1	KOG0251	Clathrin assembly protein AP180 and related proteins, contain ENTH domain	Intracellular trafficking, secretion, and vesicular transport	CELLULAR PROCESSES AND SIGNALING
89243	4	scaffold_8/352289-352807	1	-2.98474	-2.27227	-5.00593	1			Translation, ribosomal structure and biogenesis	INFORMATION STORAGE AND PROCESSING
94941	2	scaffold_4/3278517-3278735	1	-2.98004	-2.68632	-6.78738	1	KOG0534	NADH-cytochrome b-5 reductase	Coenzyme transport and metabolism	METABOLISM
12399	2	scaffold_6/1084491-1085381	1	-2.97525	-2.82751	-5.1798	1	KOG1467	Translation initiation factor 2B, delta subunit (eIF-2Bdelta/GCD2)	Translation, ribosomal structure and biogenesis	INFORMATION STORAGE AND PROCESSING
76134	3	scaffold_1/787802-789520	1	-2.96672	-2.65047	-5.04378	0.96	KOG0102	Molecular chaperones mortalin/PBP74/GRP75, HSP70 superfamily	Posttranslational modification, protein turnover, chaperones	CELLULAR PROCESSES AND SIGNALING
75313	3	scaffold_9/1019049-1019816	1	-2.96174	-2.18827	-7.95761	1	KOG1800	Ferredoxin/adrenodoxin reductase (cellular iron ion homeostasis)	Nucleotide transport and metabolism	METABOLISM
33458	1	scaffold_1/4533561-4533969	1	-2.96104	-2.55885	-6.61049	1	KOG0583	Serine/threonine protein kinase	Signal transduction mechanisms	CELLULAR PROCESSES AND SIGNALING
84114	4	scaffold_7/596560-598111	1	-2.95224	-2.63403	-7.62814	0.8	KOG2510	SWI-SNF chromatin-remodeling complex protein	Chromatin structure and dynamics	INFORMATION STORAGE AND PROCESSING
90057	4	scaffold_1/2568331-2569500	1	-2.9507	-2.80828	-3.16412	1	KOG0065	Pleiotropic drug resistance proteins (PDR1-15), ABC superfamily	Secondary metabolites biosynthesis, transport and catabolism	METABOLISM
89950	6	scaffold_1/1662389-1662662	1	-2.95056	-2.84407	-7.04772	1	KOG4573	Phosphoprotein involved in cytoplasm to vacuole targeting and autophagy	Intracellular trafficking, secretion, and vesicular transport	CELLULAR PROCESSES AND SIGNALING
34025	1	scaffold_2/3809503-3809874	1	-2.94562	-2.04021	-6.27302	0.75	KOG1698	Mitochondrial/chloroplast ribosomal protein L19	Translation, ribosomal structure and biogenesis	INFORMATION STORAGE AND PROCESSING
29487	2	scaffold_7/69860-70900	1	-2.94145	-2.85702	-7.47635	1	KOG2403	Succinate dehydrogenase, flavoprotein subunit	Energy production and conversion	METABOLISM
70091	1	scaffold_4/4187742-4188623	0.98	-2.93216	-2.88636	-6.37632	1	KOG0773	Transcription factor MEIS1 and related HOX domain proteins	Transcription	INFORMATION STORAGE AND PROCESSING
91230	5	scaffold_3/2529428-2529670	1	-2.92812	-2.64193	-6.21056	1	KOG0106	Alternative splicing factor SRp55/B52/SRp75 (RRM superfamily)	RNA processing and modification	INFORMATION STORAGE AND PROCESSING
50500	3	scaffold_7/893916-894909	1	-2.9247	-2.52045	-4.73732	1	KOG2495	NADH-dehydrogenase (ubiquinone)	Energy production and conversion	METABOLISM
45044	1	scaffold_12/421944-422215	1	-2.92368	-2.58639	-5.79981	0.67	KOG2725	Cytochrome oxidase assembly factor COX15	Posttranslational modification, protein turnover, chaperones	CELLULAR PROCESSES AND SIGNALING
93787	1	scaffold_1/2876530-2877079	1	-2.92235	-2.2788	-5.63782	0.83	KOG1318	Helix loop helix transcription factor EB	Transcription	INFORMATION STORAGE AND PROCESSING
48059	1	scaffold_3/2559881-2560141	1	-2.90904	-2.60176	-5.651	1	KOG0065	Pleiotropic drug resistance proteins (PDR1-15), ABC superfamily	Secondary metabolites biosynthesis, transport and catabolism	METABOLISM
95140	3	scaffold_5/1680819-1681389	1	-2.90833	-2.4461	-4.10963	1	KOG1367	3-phosphoglycerate kinase	Carbohydrate transport and metabolism	METABOLISM
82159	2	scaffold_5/410067-410504	1	-2.89577	-2.34822	-5.91624	1	KOG4415	Uncharacterized conserved protein	Function unknown	POORLY CHARACTERIZED
90918	4	scaffold_2/4773865-4774277	1	-2.89094	-2.38325	-4.28263	1	KOG1470	Phosphatidylinositol transfer protein PDR16 and related proteins	Lipid transport and metabolism	METABOLISM
82482	3	scaffold_5/1416124-1416928	1	-2.88351	-3.07932	-5.18105	1	KOG1765	Regulator of ribosome synthesis	Translation, ribosomal structure and biogenesis	INFORMATION STORAGE AND PROCESSING
48786	4	scaffold_4/1747102-1747278	1	-2.87916	-2.24454	-5.54808	1	KOG1667	Zn2+-binding protein Melusin/RAR1, contains CHORD domain	General function prediction only	POORLY CHARACTERIZED
93782	1	scaffold_1/2827842-2828320	1	-2.8777	-3.0366	-7.77724	1	KOG0157	Cytochrome P450 CYP4/CYP19/CYP26 subfamilies	Secondary metabolites biosynthesis, transport and catabolism	METABOLISM
80802	5	scaffold_4/263791-264100	1	-2.86275	-2.03989	-7.4516	0.75	KOG1550	Extracellular protein SEL-1 and related proteins	Posttranslational modification, protein turnover, chaperones	CELLULAR PROCESSES AND SIGNALING
20075	4	scaffold_2/1331754-1332210	1	-2.85728	-2.67355	-6.83382	1	KOG1096	Adenosine monophosphate deaminase	Nucleotide transport and metabolism	METABOLISM
92734	1	scaffold_7/1408230-1409229	1	-2.84795	-2.56116	-6.20945	1	KOG2294	Transcription factor of the Forkhead/HNF3 family	Transcription	INFORMATION STORAGE AND PROCESSING
51408	3	scaffold_10/309835-310002	1	-2.84118	-2.9958	-4.36611	1	KOG0725	Reductases with broad range of substrate specificities	General function prediction only	POORLY CHARACTERIZED
50238	3	scaffold_6/2411706-2411793	1	-2.84083	-2.59144	-4.46063	1	KOG1282	Serine carboxypeptidases (lysosomal cathepsin A)	Amino acid transport and metabolism	METABOLISM
91591	10	scaffold_4/1057715-1058368	1	-2.8377	-3.14269	-4.10289	0.92	KOG0521	Putative GTPase activating proteins (GAPs)	Signal transduction mechanisms	CELLULAR PROCESSES AND SIGNALING
41987	4	scaffold_7/1517969-1518442	1	-2.83343	-2.05909	-7.8701	1	KOG0295	WD40 repeat-containing protein	Function unknown	POORLY CHARACTERIZED
94401	1	scaffold_3/1130894-1131080	1	-2.83109	-2.8126	-5.90113	1	KOG2992	Nucleolar GTPase/ATPase p130	Nuclear structure	CELLULAR PROCESSES AND SIGNALING
93173	3	scaffold_9/1456202-1457993	0.99	-2.8277	-2.3671	-5.02396	0.9	KOG1472	Histone acetyltransferase SAGA/ADA, catalytic subunit PCAF/GCN5 and related proteins	Chromatin structure and dynamics	INFORMATION STORAGE AND PROCESSING
89017	2	scaffold_6/2643643-2644017	1	-2.82202	-2.33986	-5.63563	1	KOG2177	Predicted E3 ubiquitin ligase	Posttranslational modification, protein turnover, chaperones	CELLULAR PROCESSES AND SIGNALING
95599	1	scaffold_7/1755384-1756112	1	-2.81568	-2.8163	-4.75214	0.89	KOG0857	60s ribosomal protein L10	Translation, ribosomal structure and biogenesis	INFORMATION STORAGE AND PROCESSING
29691	2	scaffold_7/1417893-1418109	1	-2.81401	-2.15413	-6.77207	1	KOG2779	N-myristoyl transferase	Lipid transport and metabolism	METABOLISM
82047	4	scaffold_5/8429-8672	1	-2.80987	-2.52464	-6.93359	1	KOG1425	Microfibrillar-associated protein MFAP1	Cytoskeleton	CELLULAR PROCESSES AND SIGNALING
86333	5	scaffold_11/821793-823161	1	-2.80925	-2.40421	-4.37645	1	KOG2421	Predicted starch-binding protein	General function prediction only	POORLY CHARACTERIZED
13626	4	scaffold_9/630428-631003	1	-2.80267	-2.13803	-6.49018	1	KOG1043	Ca2+-binding transmembrane protein LETM1/MRS7	Function unknown	POORLY CHARACTERIZED
92089	1	scaffold_5/1190770-1191306	1	-2.79571	-2.20983	-9.00562	1	KOG0517	Beta-spectrin	Cytoskeleton	CELLULAR PROCESSES AND SIGNALING
44205	2	scaffold_10/84138-84309	1	-2.78978	-2.21552	N/A	0	KOG0712	Molecular chaperone (DnaJ superfamily)	Posttranslational modification, protein turnover, chaperones	CELLULAR PROCESSES AND SIGNALING
44640	6	scaffold_11/77422-77501	1	-2.78302	-2.16826	-9.76429	1	KOG2005	26S proteasome regulatory complex, subunit RPN1/PSMD2	Posttranslational modification, protein turnover, chaperones	CELLULAR PROCESSES AND SIGNALING
88605	4	scaffold_5/386365-387234	1	-2.76898	-2.58866	-7.3859	0.93	KOG2403	Succinate dehydrogenase, flavoprotein subunit	Energy production and conversion	METABOLISM
46623	1	scaffold_1/5687016-5687606	1	-2.76185	-2.28605	-4.38577	1
94991	2	scaffold_4/3918917-3919131	1	-2.76052	-2.4513	-7.4742	1	KOG4747	Two-component phosphorelay intermediate involved in MAP kinase cascade regulation	Signal transduction mechanisms	CELLULAR PROCESSES AND SIGNALING
44594	3	scaffold_11/688678-689099	1	-2.75463	-2.4474	-6.22634	0.91	KOG3049	Succinate dehydrogenase, Fe-S protein subunit	Energy production and conversion	METABOLISM
43913	1	scaffold_9/1358615-1358815	1	-2.75454	-2.9254	-6.37963	1	KOG1512	PHD Zn-finger protein	General function prediction only	POORLY CHARACTERIZED
93857	8	scaffold_1/3993900-3994141	1	-2.75335	-2.23262	-5.28017	1			Translation, ribosomal structure and biogenesis	INFORMATION STORAGE AND PROCESSING
94013	1	scaffold_2/534825-535300	0.92	-2.74691	-2.15569	-6.05998	0.78	KOG0519	Sensory transduction histidine kinase	Signal transduction mechanisms	CELLULAR PROCESSES AND SIGNALING
50834	3	scaffold_8/489133-490148	1	-2.74586	-2.16342	-6.91918	1	KOG0767	Mitochondrial phosphate carrier protein	Energy production and conversion	METABOLISM
87231	3	scaffold_1/3552377-3552608	1	-2.73331	-2.1695	-7.97454	1	KOG1003	Actin filament-coating protein tropomyosin	Cytoskeleton	CELLULAR PROCESSES AND SIGNALING
37057	1	scaffold_3/178948-179643	1	-2.72616	-2.08443	-7.4499	1	KOG3230	Vacuolar assembly/sorting protein DID4	Intracellular trafficking, secretion, and vesicular transport	CELLULAR PROCESSES AND SIGNALING
93155	2	scaffold_9/1271467-1271957	1	-2.71417	-2.50334	-8.07403	1	KOG0563	Glucose-6-phosphate 1-dehydrogenase	Carbohydrate transport and metabolism	METABOLISM
91714	3	scaffold_4/2181662-2181994	1	-2.71392	-2.49297	-5.78912	1	KOG4090	Uncharacterized conserved protein	Function unknown	POORLY CHARACTERIZED
92731	3	scaffold_7/1394594-1395037	1	-2.70646	-2.41807	-5.76048	0.75	KOG2260	Cell division cycle 37 protein, CDC37	Cell cycle control, cell division, chromosome partitioning	METABOLISM
48484	3	scaffold_3/4845995-4846174	1	-2.69928	-2.78716	-7.03582	1	KOG3364	Membrane protein involved in organellar division	Cell wall/membrane/envelope biogenesis	CELLULAR PROCESSES AND SIGNALING
94942	2	scaffold_4/3288040-3288674	1	-2.69834	-2.19509	-7.59351	1	KOG0154	RNA-binding protein RBM5 and related proteins, contain G-patch and RRM domains	General function prediction only	POORLY CHARACTERIZED
91077	2	scaffold_3/1286663-1288146	1	-2.69705	-2.48015	-7.86674	1	KOG4197	FOG: PPR repeat	General function prediction only	POORLY CHARACTERIZED
93008	12	scaffold_8/1830177-1830730	0.99	-2.69169	-2.15965	-4.69739	1	KOG0254	Predicted transporter (major facilitator superfamily)	General function prediction only	POORLY CHARACTERIZED
30046	2	scaffold_8/1042654-1042976	1	-2.68511	-2.2688	-7.17874	1	KOG1695	Glutathione S-transferase	Posttranslational modification, protein turnover, chaperones	CELLULAR PROCESSES AND SIGNALING
45044	2	scaffold_12/420980-421883	1	-2.68263	-2.47427	-5.01032	1	KOG2725	Cytochrome oxidase assembly factor COX15	Posttranslational modification, protein turnover, chaperones	CELLULAR PROCESSES AND SIGNALING
79972	9	scaffold_3/2410408-2410896	1	-2.67594	-2.78915	-8.30913	1	KOG1245	Chromatin remodeling complex WSTF-ISWI, large subunit (contains heterochromatin localization, PHD and BROMO domains)	Chromatin structure and dynamics	INFORMATION STORAGE AND PROCESSING
38120	1	scaffold_4/4088671-4089897	1	-2.66947	-2.29681	-5.69443	1	KOG4197	FOG: PPR repeat	General function prediction only	POORLY CHARACTERIZED
31124	3	scaffold_1/1325958-1326394	1	-2.66886	-2.43473	-5.74707	1	KOG0632	Phytochelatin synthase	Inorganic ion transport and metabolism	METABOLISM
30744	4	scaffold_11/414364-414696	1	-2.66288	-2.35889	-6.21941	1	KOG0836	F-actin capping protein, alpha subunit	Cytoskeleton	CELLULAR PROCESSES AND SIGNALING
92017	8	scaffold_5/490450-492055	1	-2.66133	-2.20499	-7.6092	1	KOG2062	26S proteasome regulatory complex, subunit RPN2/PSMD1	Posttranslational modification, protein turnover, chaperones	CELLULAR PROCESSES AND SIGNALING
77001	2	scaffold_1/3591169-3591680	1	-2.65637	-2.45063	-5.23095	1	KOG4297	C-type lectin	Signal transduction mechanisms	CELLULAR PROCESSES AND SIGNALING
90832	4	scaffold_2/4009876-4011005	1	-2.65462	-2.02708	-7.42947	1	KOG1192	UDP-glucuronosyl and UDP-glucosyl transferase	Carbohydrate transport and metabolism	METABOLISM
42284	1	scaffold_7/711990-712077	1	-2.65223	-3.29408	-6.25498	1	KOG0302	Ribosome Assembly protein	General function prediction only	POORLY CHARACTERIZED
95682	1	scaffold_8/656612-657338	1	-2.64844	-2.7708	-4.09081	0.92	KOG0857	60s ribosomal protein L10	Translation, ribosomal structure and biogenesis	INFORMATION STORAGE AND PROCESSING
48444	5	scaffold_3/4632773-4632868	1	-2.64703	-2.25328	-6.10841	1	KOG1768	40s ribosomal protein S26	Translation, ribosomal structure and biogenesis	INFORMATION STORAGE AND PROCESSING
93193	4	scaffold_10/71641-72390	1	-2.64672	-2.35197	-7.3134	1	KOG2992	Nucleolar GTPase/ATPase p130	Nuclear structure	CELLULAR PROCESSES AND SIGNALING
81743	2	scaffold_4/3310858-3311846	1	-2.64096	-2.63078	-4.49484	1	KOG0709	CREB/ATF family transcription factor	Transcription	INFORMATION STORAGE AND PROCESSING
77450	2	scaffold_1/5145957-5147183	0.74	-2.63995	-2.26677	-4.73743	0.5	KOG4226	Adaptor protein NCK/Dock, contains SH2 and SH3 domains	Signal transduction mechanisms	CELLULAR PROCESSES AND SIGNALING
87683	6	scaffold_2/3188870-3189156	1	-2.6243	-2.25179	-7.05146	1	KOG0908	Thioredoxin-like protein	Posttranslational modification, protein turnover, chaperones	CELLULAR PROCESSES AND SIGNALING
39200	2	scaffold_4/1222832-1223099	1	-2.62428	-2.23016	-5.97392	1	KOG0621	Phospholipid scramblase	Cell wall/membrane/envelope biogenesis	CELLULAR PROCESSES AND SIGNALING
84536	1	scaffold_7/1973243-1973846	1	-2.62132	-2.56499	-6.98551	1	KOG1721	FOG: Zn-finger	General function prediction only	POORLY CHARACTERIZED
93264	3	scaffold_10/739928-741494	0.92	-2.61653	-2.10851	-5.51683	0.75	KOG3873	Sphingomyelinase family protein	Signal transduction mechanisms	CELLULAR PROCESSES AND SIGNALING
31320	2	scaffold_1/2171418-2171565	1	-2.59985	-2.00398	-4.6613	1
89322	9	scaffold_8/1452151-1453354	1	-2.57947	-2.11402	-5.51509	1	KOG0980	Actin-binding protein SLA2/Huntingtin-interacting protein Hip1	Cytoskeleton	CELLULAR PROCESSES AND SIGNALING
90112	6	scaffold_1/3024226-3025229	1	-2.57701	-2.43456	-6.07406	0.71	KOG1965	Sodium/hydrogen exchanger protein	Inorganic ion transport and metabolism	METABOLISM
93252	10	scaffold_10/638811-638952	1	-2.57494	-2.35031	-7.14689	1	KOG2073	SAP family cell cycle dependent phosphatase-associated protein	Cell cycle control, cell division, chromosome partitioning	METABOLISM
50168	2	scaffold_6/2110855-2111066	1	-2.56795	-2.76598	-5.41351	1	KOG0402	60S ribosomal protein L37	Translation, ribosomal structure and biogenesis	INFORMATION STORAGE AND PROCESSING
18759	2	scaffold_3/3220687-3220836	1	-2.56395	-2.48136	-6.41795	1	KOG4661	Hsp27-ERE-TATA-binding protein/Scaffold attachment factor (SAF-B)	Transcription	INFORMATION STORAGE AND PROCESSING
92731	2	scaffold_7/1395096-1395487	1	-2.56067	-2.16774	-7.26291	1	KOG2260	Cell division cycle 37 protein, CDC37	Cell cycle control, cell division, chromosome partitioning	METABOLISM
81408	3	scaffold_4/2219129-2219407	1	-2.56067	-2.33706	-4.97589	1	KOG1793	Uncharacterized conserved protein	Function unknown	POORLY CHARACTERIZED
94112	3	scaffold_2/2053866-2053979	1	-2.5538	-2.24338	-6.84622	1	KOG3295	60S Ribosomal protein L13	Translation, ribosomal structure and biogenesis	INFORMATION STORAGE AND PROCESSING
90782	3	scaffold_2/3482771-3482859	1	-2.55359	-2.01403	-7.55688	1	KOG0122	Translation initiation factor 3, subunit g (eIF-3g)	Translation, ribosomal structure and biogenesis	INFORMATION STORAGE AND PROCESSING
32834	4	scaffold_1/712302-715279	1	-2.54992	-2.04728	-5.13744	0.93	KOG0054	Multidrug resistance-associated protein/mitoxantrone resistance protein, ABC superfamily	Secondary metabolites biosynthesis, transport and catabolism	METABOLISM
48455	3	scaffold_3/4670966-4671388	1	-2.54312	-2.63639	-5.28023	0.88			Posttranslational modification, protein turnover, chaperones	CELLULAR PROCESSES AND SIGNALING
91279	4	scaffold_3/2977869-2978451	1	-2.53641	-2.41799	-6.49538	0.82	KOG0318	WD40 repeat stress protein/actin interacting protein	Cytoskeleton	CELLULAR PROCESSES AND SIGNALING
44822	4	scaffold_11/911162-911463	1	-2.53614	-2.11849	-5.24124	1	KOG2210	Oxysterol-binding protein	Signal transduction mechanisms	CELLULAR PROCESSES AND SIGNALING
80586	1	scaffold_3/4413703-4414550	1	-2.53146	-2.49436	-5.7654	1	KOG3053	Uncharacterized conserved protein	Function unknown	POORLY CHARACTERIZED
91915	6	scaffold_4/3794144-3795017	1	-2.53057	-2.07676	-6.48949	1	KOG2220	Predicted signal transduction protein	General function prediction only	POORLY CHARACTERIZED
76793	3	scaffold_1/2936779-2938025	1	-2.52765	-2.13521	-5.36996	0.93	KOG0384	Chromodomain-helicase DNA-binding protein	Transcription	INFORMATION STORAGE AND PROCESSING
77377	1	scaffold_1/4913207-4914340	1	-2.52208	-2.08952	-6.07905	1	KOG2746	HMG-box transcription factor Capicua and related proteins	Transcription	INFORMATION STORAGE AND PROCESSING
76244	2	scaffold_1/1123427-1125025	1	-2.5211	-2.07536	-7.30179	1	KOG0613	Projectin/twitchin and related proteins	Cytoskeleton	CELLULAR PROCESSES AND SIGNALING
79571	3	scaffold_3/1122144-1122577	1	-2.50023	-2.51937	-4.91553	1	KOG2256	Predicted protein involved in nuclear export of pre-ribosomes	Translation, ribosomal structure and biogenesis	INFORMATION STORAGE AND PROCESSING
46783	3	scaffold_2/530742-531435	1	-2.49577	-2.24445	-6.90282	1	KOG0131	Splicing factor 3b, subunit 4	RNA processing and modification	INFORMATION STORAGE AND PROCESSING
87333	8	scaffold_1/4885131-4886443	1	-2.49262	-2.25988	-5.85421	1	KOG3979	FGF receptor activating protein 1	Signal transduction mechanisms	CELLULAR PROCESSES AND SIGNALING
94072	1	scaffold_2/1326607-1326759	1	-2.48909	-2.52807	-6.33965	1	KOG3173	Predicted Zn-finger protein	General function prediction only	POORLY CHARACTERIZED
89721	1	scaffold_13/232044-232515	1	-2.48717	-2.3505	-6.95597	0.85	KOG3081	Vesicle coat complex COPI, epsilon subunit	Intracellular trafficking, secretion, and vesicular transport	CELLULAR PROCESSES AND SIGNALING
78799	1	scaffold_2/3562430-3564472	1	-2.48285	-2.11367	-6.06053	0.58	KOG3751	Growth factor receptor-bound proteins (GRB7, GRB10, GRB14)	Signal transduction mechanisms	CELLULAR PROCESSES AND SIGNALING
91374	1	scaffold_3/3808160-3808595	1	-2.46929	-2.13038	-5.2702	1	KOG1060	Vesicle coat complex AP-3, beta subunit	Intracellular trafficking, secretion, and vesicular transport	CELLULAR PROCESSES AND SIGNALING
47690	1	scaffold_3/835093-835143	1	-2.46436	-2.20606	-8.62468	1	KOG0087	GTPase Rab11/YPT3, small G protein superfamily	Intracellular trafficking, secretion, and vesicular transport	CELLULAR PROCESSES AND SIGNALING
86793	1	scaffold_13/545622-546572	1	-2.4639	-2.37362	-6.80294	1	KOG3032	Uncharacterized conserved protein	Function unknown	POORLY CHARACTERIZED
25723	2	scaffold_1/5200397-5203203	1	-2.45619	-2.12337	-6.08536	1	KOG0202	Ca2+ transporting ATPase	Inorganic ion transport and metabolism	METABOLISM
50382	4	scaffold_7/148386-148586	1	-2.43619	-2.27533	-5.97719	1	KOG3163	Uncharacterized conserved protein related to ribosomal protein S8E	General function prediction only	POORLY CHARACTERIZED
79616	4	scaffold_3/1264629-1266775	1	-2.41663	-2.14642	-5.497	0.6	KOG1878	Nuclear receptor coregulator SMRT/SMRTER, contains Myb-like domains	Transcription	INFORMATION STORAGE AND PROCESSING
47807	5	scaffold_3/1417307-1418995	1	-2.39607	-2.42828	-4.63591	0	KOG1050	Trehalose-6-phosphate synthase component TPS1 and related subunits	Carbohydrate transport and metabolism	METABOLISM
31788	4	scaffold_1/1698364-1698715	1	-2.38478	-2.0436	-5.68404	1	KOG0971	Microtubule-associated protein dynactin DCTN1/Glued	Cytoskeleton	CELLULAR PROCESSES AND SIGNALING
95473	3	scaffold_6/2850865-2851197	1	-2.38246	-2.28423	-3.75333	1	KOG0052	Translation elongation factor EF-1 alpha/Tu	Translation, ribosomal structure and biogenesis	INFORMATION STORAGE AND PROCESSING
47676	3	scaffold_3/797557-798333	1	-2.38121	-2.2919	-6.40883	1	KOG2124	Glycosylphosphatidylinositol anchor synthesis protein	Signal transduction mechanisms	CELLULAR PROCESSES AND SIGNALING
94003	1	scaffold_2/420283-421962	1	-2.37975	-2.61455	-3.22361	1	KOG0405	Pyridine nucleotide-disulphide oxidoreductase	Secondary metabolites biosynthesis, transport and catabolism	METABOLISM
79227	6	scaffold_2/4971944-4974148	1	-2.36218	-2.25304	-4.36795	1	KOG0783	Uncharacterized conserved protein, contains ankyrin and BTB/POZ domains	Function unknown	POORLY CHARACTERIZED
74888	4	scaffold_7/1813357-1813723	1	-2.3507	-2.2589	N/A	0	KOG0266	WD40 repeat-containing protein	General function prediction only	POORLY CHARACTERIZED
91660	4	scaffold_4/1660738-1661328	0.99	-2.34873	-2.23803	-5.46856	1	KOG2031	Tyrosyl-DNA phosphodiesterase	Replication, recombination and repair	INFORMATION STORAGE AND PROCESSING
95461	3	scaffold_6/2729249-2730240	0.95	-2.34651	-2.26331	-3.87391	1	KOG1523	Actin-related protein Arp2/3 complex, subunit ARPC1/p41-ARC	Cytoskeleton	CELLULAR PROCESSES AND SIGNALING
88998	6	scaffold_6/2459257-2459742	1	-2.33825	-2.02428	-5.02748	1	KOG0276	Vesicle coat complex COPI, beta' subunit	Intracellular trafficking, secretion, and vesicular transport	CELLULAR PROCESSES AND SIGNALING
90918	3	scaffold_2/4774327-4774621	1	-2.33121	-2.00654	-4.05535	1	KOG1470	Phosphatidylinositol transfer protein PDR16 and related proteins	Lipid transport and metabolism	METABOLISM
43050	4	scaffold_8/1931424-1931510	1	-2.30287	-2.31275	-7.48912	1	KOG0170	E3 ubiquitin protein ligase	Posttranslational modification, protein turnover, chaperones	CELLULAR PROCESSES AND SIGNALING
86763	4	scaffold_13/446471-446902	1	-2.3024	-2.283	-5.84212	0.67	KOG1437	Fasciclin and related adhesion glycoproteins	Extracellular structures	CELLULAR PROCESSES AND SIGNALING
89561	7	scaffold_10/1074786-1075156	1	-2.28955	-2.23118	-5.89503	1	KOG1050	Trehalose-6-phosphate synthase component TPS1 and related subunits	Carbohydrate transport and metabolism	METABOLISM
95242	5	scaffold_5/2858301-2858848	1	-2.28877	-2.13454	-6.16337	1	KOG0395	Ras-related GTPase	General function prediction only	POORLY CHARACTERIZED
29487	3	scaffold_7/70972-71808	1	-2.27865	-2.30816	-5.14704	1	KOG2403	Succinate dehydrogenase, flavoprotein subunit	Energy production and conversion	METABOLISM
44317	2	scaffold_10/44700-44908	1	-2.26747	-2.00638	N/A	1	KOG1430	C-3 sterol dehydrogenase/3-beta-hydroxysteroid dehydrogenase and related dehydrogenases	Lipid transport and metabolism	METABOLISM
81551	6	scaffold_4/2695491-2695745	1	-2.25826	-2.14597	-3.89748	1	KOG0054	Multidrug resistance-associated protein/mitoxantrone resistance protein, ABC superfamily	Secondary metabolites biosynthesis, transport and catabolism	METABOLISM
89517	1	scaffold_10/464606-464747	1	-2.25574	-2.11737	-6.1099	1	KOG2322	N-methyl-D-aspartate receptor glutamate-binding subunit	Signal transduction mechanisms	CELLULAR PROCESSES AND SIGNALING
32912	4	scaffold_1/1872717-1872802	1	-2.25528	-2.59763	N/A	0	KOG3142	Prenylated rab acceptor 1	Intracellular trafficking, secretion, and vesicular transport	CELLULAR PROCESSES AND SIGNALING
78620	2	scaffold_2/3003673-3004803	1	-2.25492	-2.15877	-3.76406	1	KOG1475	Ribosomal protein RPL1/RPL2/RL4L4	RNA processing and modification	INFORMATION STORAGE AND PROCESSING
43858	1	scaffold_9/703605-704208	1	-2.23467	-2.754	-3.68537	1	KOG0055	Multidrug/pheromone exporter, ABC superfamily	Secondary metabolites biosynthesis, transport and catabolism	METABOLISM
9964	1	scaffold_2/2094910-2094975	1	-2.21789	-2.60444	-5.12797	1	KOG1856	Transcription elongation factor SPT6	RNA processing and modification	INFORMATION STORAGE AND PROCESSING
81477	2	scaffold_4/2405735-2408447	1	-2.20659	-2.22142	-4.41504	1	KOG4197	FOG: PPR repeat	General function prediction only	POORLY CHARACTERIZED
87856	3	scaffold_3/658259-658626	1	-2.19855	-2.20934	-5.18787	1			General function prediction only	POORLY CHARACTERIZED
50622	2	scaffold_7/1684586-1684938	1	-2.19418	-2.17541	-3.746	1	KOG0004	Ubiquitin/40S ribosomal protein S27a fusion	Translation, ribosomal structure and biogenesis	INFORMATION STORAGE AND PROCESSING
93011	6	scaffold_8/1850055-1853770	1	-2.19265	-2.14945	-5.93158	1	KOG0245	Kinesin-like protein	Cytoskeleton	CELLULAR PROCESSES AND SIGNALING
25842	2	scaffold_1/5952833-5953237	1	-2.17814	-2.39736	-5.54588	1	KOG0541	Alkyl hydroperoxide reductase/peroxiredoxin	Posttranslational modification, protein turnover, chaperones	CELLULAR PROCESSES AND SIGNALING
43628	5	scaffold_9/157603-158443	0.99	-2.17671	-2.0779	-7.71678	1	KOG1294	Apurinic/apyrimidinic endonuclease and related enzymes	Replication, recombination and repair	INFORMATION STORAGE AND PROCESSING
93656	1	scaffold_1/1184425-1184976	0.87	-2.16593	-2.97849	-6.3422	1
90750	3	scaffold_2/3148292-3148537	1	-2.15909	-2.4795	N/A	0	KOG1414	Transcriptional activator FOSB/c-Fos and related bZIP transcription factors	Transcription	INFORMATION STORAGE AND PROCESSING
38927	7	scaffold_4/3381827-3384115	1	-2.13608	-2.03925	-3.71621	0.95	KOG2171	Karyopherin (importin) beta 3	Intracellular trafficking, secretion, and vesicular transport	CELLULAR PROCESSES AND SIGNALING
46895	4	scaffold_2/1270527-1271503	1	-2.13463	-2.052	-8.62269	0.92	KOG1301	Vesicle trafficking protein Sly1 (Sec1 family)	Intracellular trafficking, secretion, and vesicular transport	CELLULAR PROCESSES AND SIGNALING
20135	3	scaffold_8/448713-448862	1	-2.1303	-2.1303	-4.8135	1	KOG1144	Translation initiation factor 5B (eIF-5B)	Translation, ribosomal structure and biogenesis	INFORMATION STORAGE AND PROCESSING
79055	1	scaffold_2/4385024-4385959	1	-2.11455	-2.14894	-4.93931	1	KOG2398	Predicted proline-serine-threonine phosphatase-interacting protein (PSTPIP)	Cell cycle control, cell division, chromosome partitioning	METABOLISM
46410	3	scaffold_1/4314124-4316394	1	-2.09106	-2.05728	-3.52016	1	KOG0206	P-type ATPase	General function prediction only	POORLY CHARACTERIZED
68633	5	scaffold_1/632236-632425	1	-2.07614	-2	-6.53023	1	KOG2620	Prohibitins and stomatins of the PID superfamily	Energy production and conversion	METABOLISM
92598	4	scaffold_7/13295-14565	1	-2.05379	-2.1824	-4.18258	1	KOG1596	Fibrillarin and related nucleolar RNA-binding proteins	RNA processing and modification	INFORMATION STORAGE AND PROCESSING
48729	5	scaffold_4/1448262-1448551	1	-2.02517	-2.23257	-3.72546	1	KOG0206	P-type ATPase	General function prediction only	POORLY CHARACTERIZED
94535	2	scaffold_3/2616087-2616539	1	-2.02311	-2.25639	-5.97748	1			Function unknown	POORLY CHARACTERIZED
91622	4	scaffold_4/1371198-1371509	1	-2.01906	-2.11783	-4.555	1	KOG1118	Lysophosphatidic acid acyltransferase endophilin/SH3GL, involved in synaptic vesicle formation	Lipid transport and metabolism	METABOLISM
51186	2	scaffold_9/631999-632544	1	-2.01049	-2.18864	-6.6862	1	KOG0541	Alkyl hydroperoxide reductase/peroxiredoxin	Posttranslational modification, protein turnover, chaperones	CELLULAR PROCESSES AND SIGNALING
9831	3	scaffold_3/3824577-3824744	1	-2.00323	-2.5364	-4.50762	1	KOG0054	Multidrug resistance-associated protein/mitoxantrone resistance protein, ABC superfamily	Secondary metabolites biosynthesis, transport and catabolism	METABOLISM
95318	2	scaffold_6/763703-764469	1	-5.24576	-1.9651	-6.18171	0.97	KOG1520	Predicted alkaloid synthase/Surface mucin Hemomucin	General function prediction only	POORLY CHARACTERIZED
88145	2	scaffold_3/4070523-4071493	0.99	-4.85101	-1.65262	-7.23249	1	KOG1257	NADP+-dependent malic enzyme	Energy production and conversion	METABOLISM
91412	7	scaffold_3/4171656-4172326	1	-4.19666	-1.00798	-6.7644	1	KOG1216	von Willebrand factor and related coagulation proteins	Extracellular structures	CELLULAR PROCESSES AND SIGNALING
94060	3	scaffold_2/1230075-1230810	1	-3.89303	-1.74308	-3.30743	0.97	KOG1378	Purple acid phosphatase	Carbohydrate transport and metabolism	METABOLISM
95037	5	scaffold_5/126745-127250	1	-3.8451	-1.49276	-5.71948	1
45935	5	scaffold_1/1756191-1756731	1	-3.83605	-1.9767	-5.54208	1	KOG0252	Inorganic phosphate transporter	Inorganic ion transport and metabolism	METABOLISM
80539	2	scaffold_3/4270635-4271049	1	-3.71703	-1.31143	-4.12106	1	KOG1181	FOG: Low-complexity	Function unknown	POORLY CHARACTERIZED
47616	2	scaffold_3/414428-415607	1	-3.71404	-1.63475	-6.22966	1	KOG1360	5-aminolevulinate synthase	Coenzyme transport and metabolism	METABOLISM
30682	3	scaffold_11/120581-120657	0.97	-3.67452	-1.654	-7.96854	1	KOG2638	UDP-glucose pyrophosphorylase	Carbohydrate transport and metabolism	METABOLISM
80406	3	scaffold_3/3803083-3805016	1	-3.64036	-1.97709	-5.29338	0.5	KOG1869	Splicing coactivator SRm160/300, subunit SRm300	RNA processing and modification	INFORMATION STORAGE AND PROCESSING
87857	4	scaffold_3/669048-669580	1	-3.59803	-1.49449	-5.0623	1	KOG3882	Tetraspanin family integral membrane protein	General function prediction only	POORLY CHARACTERIZED
93776	3	scaffold_1/2712692-2712811	1	-3.40505	-1.30685	-6.58098	1
92625	1	scaffold_7/344784-345415	0.97	-3.38535	-1.92057	-5.79624	1	KOG0379	Kelch repeat-containing proteins	General function prediction only	POORLY CHARACTERIZED
49344	1	scaffold_5/461882-462748	0.98	-3.38149	-0.556523	-4.87235	0.89	KOG4297	C-type lectin	Signal transduction mechanisms	CELLULAR PROCESSES AND SIGNALING
89960	3	scaffold_1/1742623-1743453	1	-3.35083	-1.68246	-4.59128	1	KOG3599	Ca2+-modulated nonselective cation channel polycystin	Inorganic ion transport and metabolism	METABOLISM
46568	3	scaffold_1/5222327-5223671	1	-3.2979	-0.807621	-5.37846	1	KOG0684	Cytochrome P450	Secondary metabolites biosynthesis, transport and catabolism	METABOLISM
89569	3	scaffold_10/1223846-1224472	1	-3.27113	-0.611294	-5.55787	1	KOG1520	Predicted alkaloid synthase/Surface mucin Hemomucin	General function prediction only	POORLY CHARACTERIZED
73863	4	scaffold_4/4101576-4101936	1	-3.26119	-1.80467	N/A	0	KOG0684	Cytochrome P450	Secondary metabolites biosynthesis, transport and catabolism	METABOLISM
91193	1	scaffold_3/2223334-2224725	0.99	-3.23814	-1.41293	-4.9158	0.92	KOG1181	FOG: Low-complexity	Function unknown	POORLY CHARACTERIZED
88136	2	scaffold_3/3944931-3946069	1	-3.17866	-1.93765	-7.42774	1	KOG1468	Predicted translation initiation factor related to eIF-2B alpha/beta/delta subunits (CIG2/IDI2)	Translation, ribosomal structure and biogenesis	INFORMATION STORAGE AND PROCESSING
48022	5	scaffold_3/2304379-2304432	1	-3.17248	-1.93632	-9.18633	1	KOG1241	Karyopherin (importin) beta 1	Intracellular trafficking, secretion, and vesicular transport	CELLULAR PROCESSES AND SIGNALING
90890	5	scaffold_2/4537782-4538024	1	-3.14638	-1.81692	-6.39477	1	KOG2806	Chitinase	Carbohydrate transport and metabolism	METABOLISM
85063	4	scaffold_8/1509096-1509416	1	-3.08156	-1.13009	N/A	0	KOG0101	Molecular chaperones HSP70/HSC70, HSP70 superfamily	Posttranslational modification, protein turnover, chaperones	CELLULAR PROCESSES AND SIGNALING
47076	1	scaffold_2/2294153-2294860	0.98	-3.07169	-0.321343	-3.7865	1	KOG4569	Predicted lipase	Lipid transport and metabolism	METABOLISM
49444	4	scaffold_5/1007347-1007690	1	-3.07023	-1.99454	-8.01778	1	KOG2655	Septin family protein (P-loop GTPase)	Intracellular trafficking, secretion, and vesicular transport	CELLULAR PROCESSES AND SIGNALING
91403	3	scaffold_3/4122213-4125134	1	-2.98727	-1.39035	-5.88395	1	KOG2992	Nucleolar GTPase/ATPase p130	Nuclear structure	CELLULAR PROCESSES AND SIGNALING
92884	2	scaffold_8/633189-633824	1	-2.98368	-1.83106	-4.66208	1	KOG0561	bHLH transcription factor	Transcription	INFORMATION STORAGE AND PROCESSING
51816	6	scaffold_12/734493-734750	1	-2.96958	-1.74237	-4.15542	0.93	KOG1642	Ribonuclease, T2 family	RNA processing and modification	INFORMATION STORAGE AND PROCESSING
96091	1	scaffold_13/215342-216132	0.98	-2.95466	-1.74338	-5.4292	1
86952	1	scaffold_1/207646-208194	0.99	-2.94857	0.0491015	-3.96503	0.96
49344	2	scaffold_5/462830-463557	0.98	-2.94726	0.113235	-4.332	0.52	KOG4297	C-type lectin	Signal transduction mechanisms	CELLULAR PROCESSES AND SIGNALING
77956	5	scaffold_2/832649-832977	1	-2.94458	-1.73949	-8.06515	1	KOG0157	Cytochrome P450 CYP4/CYP19/CYP26 subfamilies	Secondary metabolites biosynthesis, transport and catabolism	METABOLISM
95369	4	scaffold_6/1415878-1415959	1	-2.94361	-1.39306	N/A	0			Amino acid transport and metabolism	METABOLISM
71281	2	scaffold_1/65744-65896	1	-2.94021	-1.88609	-6.97497	1	KOG0027	Calmodulin and related proteins (EF-Hand superfamily)	Signal transduction mechanisms	CELLULAR PROCESSES AND SIGNALING
94536	1	scaffold_3/2644858-2645311	1	-2.92984	-1.93487	-5.32281	1	KOG1043	Ca2+-binding transmembrane protein LETM1/MRS7	Function unknown	POORLY CHARACTERIZED
30682	6	scaffold_11/119042-119988	1	-2.90925	-1.60752	-5.12528	1	KOG2638	UDP-glucose pyrophosphorylase	Carbohydrate transport and metabolism	METABOLISM
93564	1	scaffold_13/773883-774747	1	-2.90822	-1.55607	-6.39434	1	KOG3783	Uncharacterized conserved protein	Function unknown	POORLY CHARACTERIZED
47565	3	scaffold_3/56812-57319	1	-2.86974	-1.53975	-7.66146	1	KOG1611	Predicted short chain-type dehydrogenase	General function prediction only	POORLY CHARACTERIZED
91173	3	scaffold_3/2064022-2064394	1	-2.86232	-1.82832	-5.58672	1	KOG0406	Glutathione S-transferase	Posttranslational modification, protein turnover, chaperones	CELLULAR PROCESSES AND SIGNALING
11610	2	scaffold_4/773260-774591	0.99	-2.85298	0.0296313	-3.09378	0.97
48950	3	scaffold_4/2531623-2532565	1	-2.84984	-1.79929	-4.94086	1	KOG2210	Oxysterol-binding protein	Signal transduction mechanisms	CELLULAR PROCESSES AND SIGNALING
51849	4	scaffold_12/909462-910266	1	-2.8438	-1.85151	-5.28626	0.75	KOG1393	Hydroxymethylglutaryl-CoA synthase	Lipid transport and metabolism	METABOLISM
78965	3	scaffold_2/4092746-4092939	1	-2.82671	-1.33126	-5.00709	1	KOG1339	Aspartyl protease	Posttranslational modification, protein turnover, chaperones	CELLULAR PROCESSES AND SIGNALING
85005	6	scaffold_8/1307965-1312081	0.94	-2.82314	-1.73253	-5.09729	0.6	KOG4701	Chitinase	Cell wall/membrane/envelope biogenesis	CELLULAR PROCESSES AND SIGNALING
93002	5	scaffold_8/1754974-1755905	1	-2.82118	0.130598	-5.50973	0.95	KOG3599	Ca2+-modulated nonselective cation channel polycystin	Inorganic ion transport and metabolism	METABOLISM
30700	2	scaffold_11/216372-216560	1	-2.80599	-1.83007	-6.38574	1	KOG2766	Predicted membrane protein	Function unknown	POORLY CHARACTERIZED
92607	3	scaffold_7/78959-79464	1	-2.79828	-1.70805	-6.57967	1	KOG1672	ATP binding protein	Energy production and conversion	METABOLISM
91590	1	scaffold_4/1047397-1047798	1	-2.78062	-1.8245	-7.62044	1	KOG0060	Long-chain acyl-CoA transporter, ABC superfamily (involved in peroxisome organization and biogenesis)	General function prediction only	POORLY CHARACTERIZED
94997	1	scaffold_4/3972605-3973147	1	-2.77546	-0.975655	-5.95182	1			Coenzyme transport and metabolism	METABOLISM
76277	5	scaffold_1/1225644-1226735	1	-2.77254	-0.997747	-5.11207	0.09	KOG0161	Myosin class II heavy chain	Cytoskeleton	CELLULAR PROCESSES AND SIGNALING
93592	2	scaffold_1/297205-297801	1	-2.76675	-1.24383	-4.6554	1	KOG0027	Calmodulin and related proteins (EF-Hand superfamily)	Signal transduction mechanisms	CELLULAR PROCESSES AND SIGNALING
25571	2	scaffold_1/4337291-4337579	1	-2.76189	-1.96421	-7.1557	1			Posttranslational modification, protein turnover, chaperones	CELLULAR PROCESSES AND SIGNALING
86055	4	scaffold_10/1263090-1263485	1	-2.75197	-1.64628	-6.49888	1	KOG2308	Phosphatidic acid-preferring phospholipase A1, contains DDHD domain	Lipid transport and metabolism	METABOLISM
73872	9	scaffold_4/4157923-4158807	0.98	-2.75099	-1.92798	-8.47097	1	KOG0435	Leucyl-tRNA synthetase	Translation, ribosomal structure and biogenesis	INFORMATION STORAGE AND PROCESSING
76823	3	scaffold_1/3019892-3021925	1	-2.74972	-1.76193	-4.64815	1	KOG2806	Chitinase	Carbohydrate transport and metabolism	METABOLISM
77714	2	scaffold_2/21533-23408	1	-2.74329	-1.8411	-5.64737	1	KOG2100	Dipeptidyl aminopeptidase	Posttranslational modification, protein turnover, chaperones	CELLULAR PROCESSES AND SIGNALING
77774	3	scaffold_2/236117-236725	1	-2.73227	-1.90277	-7.01698	1	KOG4344	Uncharacterized conserved protein	Function unknown	POORLY CHARACTERIZED
49974	1	scaffold_6/893699-893858	1	-2.72034	-1.88643	-7.83567	1	KOG1507	Nucleosome assembly protein NAP-1	Cell cycle control, cell division, chromosome partitioning	METABOLISM
87147	6	scaffold_1/2538606-2538884	1	-2.7109	-0.894035	-5.26452	0	KOG0555	Asparaginyl-tRNA synthetase	Translation, ribosomal structure and biogenesis	INFORMATION STORAGE AND PROCESSING
90691	6	scaffold_2/2659109-2659629	1	-2.70491	-1.83215	-6.62885	1	KOG3634	Troponin	Cytoskeleton	CELLULAR PROCESSES AND SIGNALING
91672	3	scaffold_4/1803454-1805685	1	-2.69622	-1.74874	-4.91549	1	KOG3519	Invasion-inducing protein TIAM1/CDC24 and related RhoGEF GTPases	Signal transduction mechanisms	CELLULAR PROCESSES AND SIGNALING
92655	3	scaffold_7/644729-645944	1	-2.68691	-1.68248	-5.93082	1	KOG2102	Exosomal 3'-5' exoribonuclease complex, subunit Rrp44/Dis3	Translation, ribosomal structure and biogenesis	INFORMATION STORAGE AND PROCESSING
87586	4	scaffold_2/2144219-2144331	1	-2.68454	-1.61548	-6.02596	1	KOG1755	Profilin	Cytoskeleton	CELLULAR PROCESSES AND SIGNALING
37988	1	scaffold_4/2104350-2105816	0.65	-2.67489	-1.53302	-6.26596	0.88	KOG1111	N-acetylglucosaminyltransferase complex, subunit PIG-A/SPT14, required for phosphatidylinositol biosynthesis/Sulfolipid synthase	Lipid transport and metabolism	METABOLISM
26602	3	scaffold_2/4312080-4312156	1	-2.66687	-1.68605	-6.84859	0.71	KOG2638	UDP-glucose pyrophosphorylase	Carbohydrate transport and metabolism	METABOLISM
75629	2	scaffold_11/719018-719200	1	-2.66468	-1.52906	-5.08387	1	KOG3355	Mitochondrial sulfhydryl oxidase involved in the biogenesis of cytosolic Fe/S proteins	Posttranslational modification, protein turnover, chaperones	CELLULAR PROCESSES AND SIGNALING
82167	2	scaffold_5/437258-437668	1	-2.66034	-1.75356	-6.22013	1			Signal transduction mechanisms	CELLULAR PROCESSES AND SIGNALING
90890	7	scaffold_2/4536819-4537115	1	-2.65196	-1.35582	-5.14382	1	KOG2806	Chitinase	Carbohydrate transport and metabolism	METABOLISM
28089	2	scaffold_4/2534266-2534337	1	-2.64815	-1.46666	-5.84923	1			General function prediction only	POORLY CHARACTERIZED
89684	8	scaffold_12/667602-667939	1	-2.6475	-1.66626	-6.4154	1	KOG0211	Protein phosphatase 2A regulatory subunit A and related proteins	Signal transduction mechanisms	CELLULAR PROCESSES AND SIGNALING
82741	1	scaffold_5/2237632-2239321	1	-2.63652	-1.64659	-6.53247	1	KOG4569	Predicted lipase	Lipid transport and metabolism	METABOLISM
69078	2	scaffold_2/859891-860437	1	-2.63395	-1.72053	-4.62947	1	KOG0578	p21-activated serine/threonine protein kinase	Signal transduction mechanisms	CELLULAR PROCESSES AND SIGNALING
87636	1	scaffold_2/2620753-2621227	1	-2.62864	-1.80757	-7.22217	1			Signal transduction mechanisms	CELLULAR PROCESSES AND SIGNALING
49981	2	scaffold_6/926637-926769	1	-2.62334	-1.98715	-6.80611	1	KOG2565	Predicted hydrolases or acyltransferases (alpha/beta hydrolase superfamily)	General function prediction only	POORLY CHARACTERIZED
84769	1	scaffold_8/545577-546695	1	-2.62305	-1.58237	-4.34829	1			Transcription	INFORMATION STORAGE AND PROCESSING
48719	2	scaffold_4/1419174-1419440	1	-2.62029	-1.11479	-8.84645	1	KOG0395	Ras-related GTPase	General function prediction only	POORLY CHARACTERIZED
89569	4	scaffold_10/1224545-1224806	1	-2.6143	0.266543	-4.48621	1	KOG1520	Predicted alkaloid synthase/Surface mucin Hemomucin	General function prediction only	POORLY CHARACTERIZED
89707	1	scaffold_13/71517-72199	0.89	-2.61341	-1.68954	-5.40837	0.52
90924	1	scaffold_2/4822715-4823166	1	-2.61238	-1.93519	-6.57947	1			Lipid transport and metabolism	METABOLISM
85096	4	scaffold_8/1620995-1621249	1	-2.61176	-1.8383	N/A	0	KOG1550	Extracellular protein SEL-1 and related proteins	Posttranslational modification, protein turnover, chaperones	CELLULAR PROCESSES AND SIGNALING
49864	4	scaffold_6/168052-170728	0.94	-2.60279	-1.5423	-4.00756	1	KOG0065	Pleiotropic drug resistance proteins (PDR1-15), ABC superfamily	Secondary metabolites biosynthesis, transport and catabolism	METABOLISM
93760	1	scaffold_1/2428098-2428419	0.98	-2.58735	-0.886355	-4.72553	1	KOG2085	Serine/threonine protein phosphatase 2A, regulatory subunit	Signal transduction mechanisms	CELLULAR PROCESSES AND SIGNALING
17522	1	scaffold_7/1431408-1431601	1	-2.57731	-1.83772	-6.70268	0.6	KOG0888	Nucleoside diphosphate kinase	Nucleotide transport and metabolism	METABOLISM
94383	1	scaffold_3/893194-894998	1	-2.57731	-1.6084	-4.81105	0.82	KOG3780	Thioredoxin binding protein TBP-2/VDUP1	General function prediction only	POORLY CHARACTERIZED
46576	1	scaffold_1/5284550-5285097	1	-2.54286	-1.28322	-5.82325	1	KOG1550	Extracellular protein SEL-1 and related proteins	Posttranslational modification, protein turnover, chaperones	CELLULAR PROCESSES AND SIGNALING
10358	12	scaffold_1/289354-290080	1	-2.54032	-1.65608	-5.10669	1	KOG1329	Phospholipase D1	Lipid transport and metabolism	METABOLISM
83198	14	scaffold_6/475586-475824	1	-2.53657	-1.59345	-6.05755	1	KOG2022	Nuclear transport receptor LGL2 (importin beta superfamily)	Intracellular trafficking, secretion, and vesicular transport	CELLULAR PROCESSES AND SIGNALING
90548	3	scaffold_2/1329918-1329988	1	-2.53643	-1.68997	-6.32319	1	KOG2865	NADH:ubiquinone oxidoreductase, NDUFA9/39kDa subunit	Energy production and conversion	METABOLISM
82855	7	scaffold_5/2584445-2584874	1	-2.53115	-1.71273	-5.75176	1	KOG1364	Predicted ubiquitin regulatory protein, contains UAS and UBX domains	Posttranslational modification, protein turnover, chaperones	CELLULAR PROCESSES AND SIGNALING
34433	2	scaffold_2/3019244-3020118	1	-2.53031	-1.81763	-6.7764	1	KOG2693	Putative zinc transporter	Inorganic ion transport and metabolism	METABOLISM
95947	1	scaffold_10/979212-979720	1	-2.52943	-0.8697	-6.10563	1	KOG1516	Carboxylesterase and related proteins	General function prediction only	POORLY CHARACTERIZED
81707	1	scaffold_4/3190387-3191628	0.38	-2.51168	-1.88245	-4.75234	0.67	KOG2084	Predicted histone tail methylase containing SET domain	Chromatin structure and dynamics	INFORMATION STORAGE AND PROCESSING
91279	7	scaffold_3/2976627-2977100	1	-2.50793	-1.70361	-8.087	1	KOG0318	WD40 repeat stress protein/actin interacting protein	Cytoskeleton	CELLULAR PROCESSES AND SIGNALING
92704	1	scaffold_7/1155302-1155862	0.96	-2.50665	-1.83478	-7.33306	1
84389	2	scaffold_7/1511126-1511899	1	-2.50598	-1.37958	-5.75593	1			Carbohydrate transport and metabolism	METABOLISM
81173	2	scaffold_4/1408199-1409208	1	-2.50201	-1.76379	-6.63726	1	KOG1878	Nuclear receptor coregulator SMRT/SMRTER, contains Myb-like domains	Transcription	INFORMATION STORAGE AND PROCESSING
80609	5	scaffold_3/4485987-4486338	1	-2.49961	-1.38716	-6.52748	1	KOG3783	Uncharacterized conserved protein	Function unknown	POORLY CHARACTERIZED
45528	10	scaffold_13/136354-137239	1	-2.48505	-1.59381	-5.72438	1	KOG0202	Ca2+ transporting ATPase	Inorganic ion transport and metabolism	METABOLISM
74535	2	scaffold_6/1929117-1930362	0.98	-2.47335	-0.80886	-5.50574	0.8	KOG0157	Cytochrome P450 CYP4/CYP19/CYP26 subfamilies	Secondary metabolites biosynthesis, transport and catabolism	METABOLISM
94446	2	scaffold_3/1550075-1550546	1	-2.45326	-1.35269	-6.83821	1	KOG1439	RAB proteins geranylgeranyltransferase component A (RAB escort protein)	Posttranslational modification, protein turnover, chaperones	CELLULAR PROCESSES AND SIGNALING
25669	4	scaffold_1/4823894-4824165	1	-2.43721	-1.36298	-5.89415	1	KOG1577	Aldo/keto reductase family proteins	General function prediction only	POORLY CHARACTERIZED
82711	1	scaffold_5/2129127-2129825	1	-2.43591	-1.77168	N/A	0.72	KOG3903	Mitotic checkpoint protein PRCC	Cell cycle control, cell division, chromosome partitioning	METABOLISM
79080	2	scaffold_2/4469030-4469137	1	-2.4254	-1.9013	-7.56804	1	KOG1395	Tryptophan synthase beta chain	Amino acid transport and metabolism	METABOLISM
95521	1	scaffold_7/671716-672527	0.98	-2.42326	-1.82497	-5.19169	1	KOG4143	Sigma receptor and C-8 sterol isomerase	Signal transduction mechanisms	CELLULAR PROCESSES AND SIGNALING
28514	8	scaffold_5/663800-664020	1	-2.41747	-1.73655	-7.70013	1	KOG1522	RNA polymerase II, subunit POLR2C/RPB3	Transcription	INFORMATION STORAGE AND PROCESSING
19077	1	scaffold_5/2605783-2606079	1	-2.41267	-1.55428	-4.51242	1
88300	3	scaffold_4/1181214-1181964	1	-2.41222	-1.89201	-5.62044	1	KOG2483	Upstream transcription factor 2/L-myc-2 protein	Transcription	INFORMATION STORAGE AND PROCESSING
94101	1	scaffold_2/1841027-1841632	0.99	-2.40392	-1.33699	-3.82603	0.86	KOG4157	beta-1,6-N-acetylglucosaminyltransferase, contains WSC domain	Carbohydrate transport and metabolism	METABOLISM
44832	5	scaffold_11/609659-611299	1	-2.40322	-1.78541	-4.13825	1	KOG1156	N-terminal acetyltransferase	Chromatin structure and dynamics	INFORMATION STORAGE AND PROCESSING
87442	2	scaffold_2/377017-377372	1	-2.40115	-1.69013	-6.95439	1			Intracellular trafficking, secretion, and vesicular transport	CELLULAR PROCESSES AND SIGNALING
32471	1	scaffold_1/5560939-5562399	1	-2.39844	-1.26548	-6.20945	1	KOG2450	Aldehyde dehydrogenase	Energy production and conversion	METABOLISM
92041	3	scaffold_5/728348-729718	0.98	-2.3938	-1.44869	-5.17295	1			Transcription	INFORMATION STORAGE AND PROCESSING
33534	6	scaffold_2/3417472-3419196	0.88	-2.39193	-1.31503	-4.98639	0.57	KOG0245	Kinesin-like protein	Cytoskeleton	CELLULAR PROCESSES AND SIGNALING
92436	1	scaffold_6/1451186-1451514	1	-2.3861	-1.88461	-8.16665	1	KOG1426	FOG: RCC1 domain	Function unknown	POORLY CHARACTERIZED
91641	3	scaffold_4/1481631-1482528	1	-2.38201	-1.80025	-3.6272	1	KOG1180	Acyl-CoA synthetase	Lipid transport and metabolism	METABOLISM
77082	4	scaffold_1/3913574-3914945	1	-2.37939	-0.752159	-4.60675	1	KOG2510	SWI-SNF chromatin-remodeling complex protein	Chromatin structure and dynamics	INFORMATION STORAGE AND PROCESSING
50181	1	scaffold_6/2161814-2161976	1	-2.37191	-1.24243	-6.47644	1	KOG1954	Endocytosis/signaling protein EHD1	Intracellular trafficking, secretion, and vesicular transport	CELLULAR PROCESSES AND SIGNALING
91611	2	scaffold_4/1235361-1235439	1	-2.36843	-1.61304	-5.9598	1	KOG3403	Translation initiation factor 1A (eIF-1A)	Translation, ribosomal structure and biogenesis	INFORMATION STORAGE AND PROCESSING
91330	2	scaffold_3/3438701-3440037	1	-2.36724	-1.91199	-6.86277	1			Lipid transport and metabolism	METABOLISM
89689	1	scaffold_12/720801-721017	1	-2.36407	-1.40054	-8.27167	1	KOG2128	Ras GTPase-activating protein family - IQGAP	Signal transduction mechanisms	CELLULAR PROCESSES AND SIGNALING
87510	4	scaffold_2/1214475-1214886	0.99	-2.35662	-1.53169	-5.2799	1	KOG3754	Gamma-glutamylcysteine synthetase	Coenzyme transport and metabolism	METABOLISM
88612	4	scaffold_5/466020-468296	1	-2.35232	-1.91027	-5.11325	1	KOG2421	Predicted starch-binding protein	General function prediction only	POORLY CHARACTERIZED
46819	2	scaffold_2/785581-786530	1	-2.3455	-0.542432	-3.86385	1	KOG0252	Inorganic phosphate transporter	Inorganic ion transport and metabolism	METABOLISM
29806	3	scaffold_7/2057932-2059147	1	-2.34317	-1.76626	-4.63174	1	KOG1161	Protein involved in vacuolar polyphosphate accumulation, contains SPX domain	Inorganic ion transport and metabolism	METABOLISM
93704	2	scaffold_1/1779254-1779831	1	-2.34101	-1.78039	-6.06845	0.8
48438	3	scaffold_3/4582396-4582609	1	-2.33959	-1.67801	-6.4523	1	KOG0027	Calmodulin and related proteins (EF-Hand superfamily)	Signal transduction mechanisms	CELLULAR PROCESSES AND SIGNALING
92587	2	scaffold_6/2835546-2835829	1	-2.33934	-1.72476	-8.28681	1	KOG2483	Upstream transcription factor 2/L-myc-2 protein	Transcription	INFORMATION STORAGE AND PROCESSING
77340	2	scaffold_1/4795641-4797379	1	-2.33068	-1.8917	-3.95094	1	KOG3652	Uncharacterized conserved protein	Function unknown	POORLY CHARACTERIZED
25669	5	scaffold_1/4823637-4823817	1	-2.32875	-0.842106	-6.33092	1	KOG1577	Aldo/keto reductase family proteins	General function prediction only	POORLY CHARACTERIZED
49444	6	scaffold_5/1007905-1008033	1	-2.32727	-1.49887	N/A	0	KOG2655	Septin family protein (P-loop GTPase)	Intracellular trafficking, secretion, and vesicular transport	CELLULAR PROCESSES AND SIGNALING
26661	3	scaffold_2/4709232-4709733	1	-2.32177	-1.74573	-4.77853	1	KOG0625	Phosphoglucomutase	Carbohydrate transport and metabolism	METABOLISM
93550	4	scaffold_13/627618-627998	1	-2.3183	-1.7759	-5.32459	1	KOG3624	M13 family peptidase	Amino acid transport and metabolism	METABOLISM
89689	6	scaffold_12/718390-719111	1	-2.31294	-1.50598	-5.32377	1	KOG2128	Ras GTPase-activating protein family - IQGAP	Signal transduction mechanisms	CELLULAR PROCESSES AND SIGNALING
84249	2	scaffold_7/1016001-1017115	0.98	-2.31075	-1.68514	-5.32509	0.88	KOG1674	Cyclin	General function prediction only	POORLY CHARACTERIZED
48886	6	scaffold_4/2305042-2305725	0.99	-2.30877	-1.65049	-5.71331	1	KOG3525	Subtilisin-like proprotein convertase	Posttranslational modification, protein turnover, chaperones	CELLULAR PROCESSES AND SIGNALING
77585	2	scaffold_1/5608076-5610572	1	-2.30492	-1.33122	-5.05671	0.43
83388	3	scaffold_6/1151715-1153553	1	-2.30014	-1.92831	-5.07479	1			Nuclear structure	CELLULAR PROCESSES AND SIGNALING
34228	3	scaffold_2/3347263-3347785	1	-2.29902	0.641235	-7.09748	1
84572	5	scaffold_7/2122197-2124124	0.97	-2.29901	-1.95784	-5.29688	1	KOG3630	Nuclear pore complex, Nup214/CAN component	Intracellular trafficking, secretion, and vesicular transport	CELLULAR PROCESSES AND SIGNALING
90661	3	scaffold_2/2414115-2414511	1	-2.29262	-1.77904	-8.58243	1	KOG3855	Monooxygenase involved in coenzyme Q (ubiquinone) biosynthesis	Coenzyme transport and metabolism	METABOLISM
78707	3	scaffold_2/3262123-3263988	1	-2.28772	-1.74607	-6.22997	1	KOG2208	Vigilin	Lipid transport and metabolism	METABOLISM
91410	2	scaffold_3/4148254-4148444	1	-2.28494	-0.923552	N/A	0	KOG1263	Multicopper oxidases	Secondary metabolites biosynthesis, transport and catabolism	METABOLISM
35064	4	scaffold_2/3044599-3047217	1	-2.28126	-1.63138	-5.62474	1	KOG1839	Uncharacterized protein CLU1/cluA/TIF31 involved in mitochondrial morphology/distribution, also found associated with eIF-3	General function prediction only	POORLY CHARACTERIZED
77450	6	scaffold_1/5143780-5145579	1	-2.27807	-1.77387	-4.62381	1	KOG4226	Adaptor protein NCK/Dock, contains SH2 and SH3 domains	Signal transduction mechanisms	CELLULAR PROCESSES AND SIGNALING
81582	3	scaffold_4/2792271-2793136	1	-2.26618	-1.70553	-5.22736	1	KOG2288	Galactosyltransferases	Carbohydrate transport and metabolism	METABOLISM
9840	6	scaffold_3/1530207-1530627	1	-2.25559	-1.07692	-4.54324	1	KOG0054	Multidrug resistance-associated protein/mitoxantrone resistance protein, ABC superfamily	Secondary metabolites biosynthesis, transport and catabolism	METABOLISM
46467	1	scaffold_1/4626897-4628928	1	-2.2456	-1.03822	-3.06244	0.88
90244	2	scaffold_1/4254780-4255885	1	-2.24384	-1.80531	-6.16706	1	KOG2105	Predicted metal-dependent hydrolase, contains AlaS domain	General function prediction only	POORLY CHARACTERIZED
89561	8	scaffold_10/1074153-1074725	1	-2.24187	-1.63857	-6.13481	1	KOG1050	Trehalose-6-phosphate synthase component TPS1 and related subunits	Carbohydrate transport and metabolism	METABOLISM
30173	2	scaffold_8/1903325-1904469	1	-2.23792	-1.48171	-3.43263	1	KOG2495	NADH-dehydrogenase (ubiquinone)	Energy production and conversion	METABOLISM
82657	4	scaffold_5/1978007-1978267	1	-2.23754	-1.79984	-5.92342	1	KOG3230	Vacuolar assembly/sorting protein DID4	Intracellular trafficking, secretion, and vesicular transport	CELLULAR PROCESSES AND SIGNALING
92814	2	scaffold_7/2167568-2168046	1	-2.22822	-1.78381	-5.33384	1	KOG2609	Cyclin D-interacting protein GCIP	Cell cycle control, cell division, chromosome partitioning	METABOLISM
78510	1	scaffold_2/2648968-2652576	0.98	-2.22469	-1.90761	-3.35916	1	KOG1998	Signaling protein DOCK180	Signal transduction mechanisms	CELLULAR PROCESSES AND SIGNALING
51704	9	scaffold_11/754905-755959	1	-2.22198	-1.76782	-5.77906	1	KOG0161	Myosin class II heavy chain	Cytoskeleton	CELLULAR PROCESSES AND SIGNALING
88216	3	scaffold_4/60738-61170	1	-2.22167	-1.79593	-4.86151	1	KOG0672	Halotolerance protein HAL3 (contains flavoprotein domain)	Inorganic ion transport and metabolism	METABOLISM
80723	6	scaffold_3/4850144-4850342	1	-2.21806	-1.94008	N/A	1	KOG1472	Histone acetyltransferase SAGA/ADA, catalytic subunit PCAF/GCN5 and related proteins	Chromatin structure and dynamics	INFORMATION STORAGE AND PROCESSING
49230	2	scaffold_4/3982859-3984071	1	-2.20181	-1.46177	-6.73659	1	KOG1184	Thiamine pyrophosphate-requiring enzyme	Coenzyme transport and metabolism	METABOLISM
94430	1	scaffold_3/1403587-1403798	1	-2.19927	-1.90817	-7.4758	1			Carbohydrate transport and metabolism	METABOLISM
93342	2	scaffold_11/168181-170186	1	-2.19779	-1.93544	-4.8365	1	KOG3417	Ras1 guanine nucleotide exchange factor	Signal transduction mechanisms	CELLULAR PROCESSES AND SIGNALING
90052	5	scaffold_1/2505423-2505555	1	-2.19665	-1.97227	-6.29755	1	KOG0660	Mitogen-activated protein kinase	Signal transduction mechanisms	CELLULAR PROCESSES AND SIGNALING
94169	3	scaffold_2/2892168-2892293	1	-2.19403	-1.86011	-6.08932	1	KOG3291	Ribosomal protein S7	Translation, ribosomal structure and biogenesis	INFORMATION STORAGE AND PROCESSING
84708	3	scaffold_8/356330-357007	1	-2.18683	-1.84746	-5.91865	1	KOG0915	Uncharacterized conserved protein	Function unknown	POORLY CHARACTERIZED
88585	6	scaffold_5/78168-78305	1	-2.18613	-1.20542	-6.56695	1	KOG0678	Actin-related protein Arp2/3 complex, subunit Arp3	Cytoskeleton	CELLULAR PROCESSES AND SIGNALING
80329	3	scaffold_3/3545730-3546675	1	-2.18583	-1.3833	-5.36524	1	KOG4388	Hormone-sensitive lipase HSL	Lipid transport and metabolism	METABOLISM
77832	1	scaffold_2/457582-458407	1	-2.18182	-1.92587	-4.10983	1	KOG4679	Uncharacterized protein PSP1 (suppressor of DNA polymerase alpha mutations in yeast)	General function prediction only	POORLY CHARACTERIZED
36097	3	scaffold_3/3283000-3283925	1	-2.17632	-1.26453	-4.52295	1	KOG2515	Mannosyltransferase	Intracellular trafficking, secretion, and vesicular transport	CELLULAR PROCESSES AND SIGNALING
47757	1	scaffold_3/1159352-1159403	1	-2.17221	-1.98213	-5.74996	1	KOG3405	RNA polymerase subunit K	Transcription	INFORMATION STORAGE AND PROCESSING
48221	5	scaffold_3/3320717-3321708	0.99	-2.17131	-1.83897	-5.90349	1	KOG2063	Vacuolar assembly/sorting proteins VPS39/VAM6/VPS3	Intracellular trafficking, secretion, and vesicular transport	CELLULAR PROCESSES AND SIGNALING
92625	5	scaffold_7/342400-344087	1	-2.16456	-0.68387	-4.29112	1	KOG0379	Kelch repeat-containing proteins	General function prediction only	POORLY CHARACTERIZED
86682	3	scaffold_13/162059-164587	0.99	-2.16246	-1.13809	-6.47208	0.83	KOG1474	Transcription initiation factor TFIID, subunit BDF1 and related bromodomain proteins	Transcription	INFORMATION STORAGE AND PROCESSING
73640	3	scaffold_4/2414137-2415705	1	-2.1619	-1.52781	-5.1798	1	KOG0446	Vacuolar sorting protein VPS1, dynamin, and related proteins	General function prediction only	POORLY CHARACTERIZED
90418	7	scaffold_2/112376-113383	1	-2.16149	-1.16724	-5.25246	0.71	KOG1300	Vesicle trafficking protein Sec1	Intracellular trafficking, secretion, and vesicular transport	CELLULAR PROCESSES AND SIGNALING
93252	7	scaffold_10/637481-638090	1	-2.15565	-1.90546	-5.81737	1	KOG2073	SAP family cell cycle dependent phosphatase-associated protein	Cell cycle control, cell division, chromosome partitioning	METABOLISM
47858	1	scaffold_3/1624239-1624658	1	-2.15433	-1.99432	-5.47941	0	KOG1435	Sterol reductase/lamin B receptor	Lipid transport and metabolism	METABOLISM
90087	2	scaffold_1/2826286-2827106	1	-2.15286	-1.59176	-5.4442	0.88	KOG3984	Purine nucleoside phosphorylase	Nucleotide transport and metabolism	METABOLISM
79230	7	scaffold_2/4978028-4978487	1	-2.1462	-1.78217	-6.32747	1	KOG1889	Putative phosphoinositide phosphatase	Lipid transport and metabolism	METABOLISM
92548	5	scaffold_6/2597012-2597659	0.99	-2.13466	-1.53402	-5.51558	1	KOG3834	Golgi reassembly stacking protein GRASP65, contains PDZ domain	Intracellular trafficking, secretion, and vesicular transport	CELLULAR PROCESSES AND SIGNALING
74934	3	scaffold_7/2158415-2159329	1	-2.13452	-1.59026	-5.35001	1	KOG0734	AAA+-type ATPase containing the peptidase M41 domain	Posttranslational modification, protein turnover, chaperones	CELLULAR PROCESSES AND SIGNALING
93865	2	scaffold_1/4105832-4106415	0.97	-2.13161	-1.90151	-5.47359	0.89	KOG1245	Chromatin remodeling complex WSTF-ISWI, large subunit (contains heterochromatin localization, PHD and BROMO domains)	Chromatin structure and dynamics	INFORMATION STORAGE AND PROCESSING
74489	3	scaffold_6/1537992-1539437	1	-2.1288	-1.93132	-4.34976	0.5	KOG0062	ATPase component of ABC transporters with duplicated ATPase domains/Translation elongation factor EF-3b	Amino acid transport and metabolism	METABOLISM
90593	6	scaffold_2/1756491-1757010	1	-2.1273	-1.36396	-6.21839	1	KOG1410	Nuclear transport receptor RanBP16 (importin beta superfamily)	Intracellular trafficking, secretion, and vesicular transport	CELLULAR PROCESSES AND SIGNALING
30389	3	scaffold_9/1176305-1176637	1	-2.11696	-1.93752	-4.64784	0.7	KOG0034	Ca2+/calmodulin-dependent protein phosphatase (calcineurin subunit B), EF-Hand superfamily protein	Signal transduction mechanisms	CELLULAR PROCESSES AND SIGNALING
25671	5	scaffold_1/4829391-4829862	1	-2.1146	-1.74838	-6.02432	1	KOG0173	20S proteasome, regulatory subunit beta type PSMB7/PSMB10/PUP1	Posttranslational modification, protein turnover, chaperones	CELLULAR PROCESSES AND SIGNALING
87442	3	scaffold_2/376825-376954	0.99	-2.11077	-1.85174	-7.6473	1			Translation, ribosomal structure and biogenesis	INFORMATION STORAGE AND PROCESSING
92956	6	scaffold_8/1301699-1302454	1	-2.11065	-1.54076	-5.77644	1	KOG3655	Drebrins and related actin binding proteins	Cytoskeleton	CELLULAR PROCESSES AND SIGNALING
82256	4	scaffold_5/706062-706482	1	-2.11064	-1.64048	-5.51631	1	KOG2785	C2H2-type Zn-finger protein	General function prediction only	POORLY CHARACTERIZED
90517	2	scaffold_2/1123195-1123385	1	-2.10935	-1.54579	-5.6662	1	KOG1003	Actin filament-coating protein tropomyosin	Cytoskeleton	CELLULAR PROCESSES AND SIGNALING
73075	4	scaffold_3/2863938-2866154	1	-2.10376	-1.08132	-5.15689	1	KOG0450	2-oxoglutarate dehydrogenase, E1 subunit	Carbohydrate transport and metabolism	METABOLISM
51832	3	scaffold_12/799451-799918	1	-2.10335	-1.78773	-6.62449	1	KOG2414	Putative Xaa-Pro aminopeptidase	Amino acid transport and metabolism	METABOLISM
90350	4	scaffold_1/5423519-5426132	1	-2.0972	-1.49134	-5.37517	1	KOG0161	Myosin class II heavy chain	Cytoskeleton	CELLULAR PROCESSES AND SIGNALING
93247	1	scaffold_10/619110-619492	1	-2.09678	-1.91495	-4.7695	1
72331	7	scaffold_2/2228951-2230023	1	-2.09258	-1.80974	-4.57349	0.87	KOG0891	DNA-dependent protein kinase	Replication, recombination and repair	INFORMATION STORAGE AND PROCESSING
30862	3	scaffold_12/278043-278980	1	-2.08701	-1.19421	-4.8727	0.95	KOG2772	Transaldolase	Carbohydrate transport and metabolism	METABOLISM
37276	2	scaffold_3/3094944-3095258	1	-2.08471	-1.75699	-5.11133	1	KOG0118	FOG: RRM domain	General function prediction only	POORLY CHARACTERIZED
85247	2	scaffold_9/184491-185807	1	-2.08193	-0.958689	-3.68169	1	KOG4242	Predicted myosin-I-binding protein	Cell motility	CELLULAR PROCESSES AND SIGNALING
94219	1	scaffold_2/3605996-3606844	1	-2.08026	-1.2458	-7.3648	1	KOG3561	Aryl-hydrocarbon receptor nuclear translocator	Transcription	INFORMATION STORAGE AND PROCESSING
89581	2	scaffold_11/104005-104745	0.99	-2.07918	-1.95436	-4.40778	0.8	KOG0381	HMG box-containing protein	General function prediction only	POORLY CHARACTERIZED
93112	7	scaffold_9/856718-856883	1	-2.07853	-1.64768	-5.90034	1	KOG1062	Vesicle coat complex AP-1, gamma subunit	Intracellular trafficking, secretion, and vesicular transport	CELLULAR PROCESSES AND SIGNALING
89911	1	scaffold_1/1362112-1362993	1	-2.0769	-1.99158	-6.03733	1	KOG3044	Uncharacterized conserved protein	Function unknown	POORLY CHARACTERIZED
19729	3	scaffold_5/1163466-1167005	1	-2.07534	-1.6545	-4.31959	1	KOG2571	Chitin synthase/hyaluronan synthase (glycosyltransferases)	Cell wall/membrane/envelope biogenesis	CELLULAR PROCESSES AND SIGNALING
93798	1	scaffold_1/2975621-2976676	1	-2.07523	-1.90547	-5.73003	1	KOG2794	Delta-aminolevulinic acid dehydratase	Coenzyme transport and metabolism	METABOLISM
87336	5	scaffold_1/4902882-4903496	0.98	-2.07023	-0.769032	-4.21981	1			RNA processing and modification	INFORMATION STORAGE AND PROCESSING
92251	7	scaffold_5/2811886-2812243	1	-2.06692	-1.53891	-7.78309	1	KOG1962	B-cell receptor-associated protein and related proteins	Defense mechanisms	CELLULAR PROCESSES AND SIGNALING
84389	1	scaffold_7/1510529-1511065	1	-2.06533	-1.43756	-6.99951	1			Function unknown	POORLY CHARACTERIZED
89441	4	scaffold_9/1060892-1061455	0.92	-2.05976	-1.35203	-6.71135	0.33	KOG0739	AAA+-type ATPase	Posttranslational modification, protein turnover, chaperones	CELLULAR PROCESSES AND SIGNALING
93904	5	scaffold_1/4767385-4767699	1	-2.05336	-1.92416	-6.59729	1	KOG1073	Uncharacterized mRNA-associated protein RAP55	Intracellular trafficking, secretion, and vesicular transport	CELLULAR PROCESSES AND SIGNALING
84219	2	scaffold_7/914930-917036	1	-2.05335	-1.84204	-4.57377	1	KOG0431	Auxilin-like protein and related proteins containing DnaJ domain	General function prediction only	POORLY CHARACTERIZED
95393	1	scaffold_6/1802393-1802528	1	-2.04847	-1.81396	-5.30039	1	KOG0052	Translation elongation factor EF-1 alpha/Tu	Translation, ribosomal structure and biogenesis	INFORMATION STORAGE AND PROCESSING
46668	5	scaffold_1/5869786-5870487	1	-2.04568	-1.38974	-5.28235	1	KOG2451	Aldehyde dehydrogenase	Energy production and conversion	METABOLISM
33583	1	scaffold_2/4251961-4252243	1	-2.04208	-1.28699	-6.69111	1	KOG0547	Translocase of outer mitochondrial membrane complex, subunit TOM70/TOM72	Intracellular trafficking, secretion, and vesicular transport	CELLULAR PROCESSES AND SIGNALING
49010	5	scaffold_4/2784603-2787764	0.99	-2.0402	-1.59777	-5.23457	0.93	KOG0245	Kinesin-like protein	Cytoskeleton	CELLULAR PROCESSES AND SIGNALING
83708	2	scaffold_6/2221355-2224078	0.99	-2.03977	-1.06538	-4.77712	0.83	KOG2992	Nucleolar GTPase/ATPase p130	Nuclear structure	CELLULAR PROCESSES AND SIGNALING
50610	2	scaffold_7/1629917-1630344	1	-2.03272	-1.32778	-3.57861	1	KOG1369	Hexokinase	Carbohydrate transport and metabolism	METABOLISM
72170	2	scaffold_2/991135-991540	1	-2.03192	-1.90747	-4.52278	1	KOG2580	Mitochondrial import inner membrane translocase, subunit TIM44	Intracellular trafficking, secretion, and vesicular transport	CELLULAR PROCESSES AND SIGNALING
92495	3	scaffold_6/2104282-2105951	1	-2.03072	-1.98806	-5.6825	1	KOG0019	Molecular chaperone (HSP90 family)	Posttranslational modification, protein turnover, chaperones	CELLULAR PROCESSES AND SIGNALING
93496	4	scaffold_13/77920-78651	1	-2.02882	-1.2022	-6.71001	1	KOG1481	Cysteine synthase	Amino acid transport and metabolism	METABOLISM
47337	1	scaffold_2/3653547-3653688	1	-2.02828	-1.35217	-3.75028	1	KOG2467	Glycine/serine hydroxymethyltransferase	Amino acid transport and metabolism	METABOLISM
90047	2	scaffold_1/2485876-2487330	0.99	-2.02824	-1.93986	-7.73637	1	KOG2475	CDC45 (cell division cycle 45)-like protein	Replication, recombination and repair	INFORMATION STORAGE AND PROCESSING
95147	5	scaffold_5/1777528-1778360	1	-2.02661	-1.91252	-4.23504	1	KOG2330	Splicing factor 3b, subunit 2	RNA processing and modification	INFORMATION STORAGE AND PROCESSING
93861	2	scaffold_1/4024085-4024422	1	-2.02145	-1.9704	-4.48448	1	KOG1728	40S ribosomal protein S11	Translation, ribosomal structure and biogenesis	INFORMATION STORAGE AND PROCESSING
83547	7	scaffold_6/1683288-1684699	1	-2.02116	-1.63846	-4.87992	0.8	KOG0309	Conserved WD40 repeat-containing protein	Function unknown	POORLY CHARACTERIZED
75695	3	scaffold_12/298363-300291	1	-2.01481	-1.93667	-4.93157	1	KOG0477	DNA replication licensing factor, MCM2 component	Replication, recombination and repair	INFORMATION STORAGE AND PROCESSING
95936	2	scaffold_10/816041-816996	1	-2.00789	-1.48368	-5.11575	1
92273	1	scaffold_5/2986709-2988316	1	-1.98429	-2.6259	-1.91074	0.92	KOG4159	Predicted E3 ubiquitin ligase	Posttranslational modification, protein turnover, chaperones	CELLULAR PROCESSES AND SIGNALING
43525	5	scaffold_9/782396-784795	0.99	-1.97611	-2.14244	-7.00297	1	KOG0970	DNA polymerase alpha, catalytic subunit	Replication, recombination and repair	INFORMATION STORAGE AND PROCESSING
84270	2	scaffold_7/1096771-1099714	0.99	-1.96107	-2.12726	-3.79689	0.91	KOG4197	FOG: PPR repeat	General function prediction only	POORLY CHARACTERIZED
91591	8	scaffold_4/1057243-1057437	1	-1.9352	-2.02884	-5.45286	1	KOG0521	Putative GTPase activating proteins (GAPs)	Signal transduction mechanisms	CELLULAR PROCESSES AND SIGNALING
84706	3	scaffold_8/345649-346755	1	-1.90208	-2.59418	-2.84581	1	KOG1158	NADP/FAD dependent oxidoreductase	Energy production and conversion	METABOLISM
93812	1	scaffold_1/3153888-3154534	1	-1.84846	-2.14381	-4.98249	1
94340	3	scaffold_3/223382-223677	1	-1.83802	-2.36003	-5.61922	1			General function prediction only	POORLY CHARACTERIZED
27020	3	scaffold_3/1639096-1640480	1	-1.80679	-2.07874	-4.75539	1	KOG0054	Multidrug resistance-associated protein/mitoxantrone resistance protein, ABC superfamily	Secondary metabolites biosynthesis, transport and catabolism	METABOLISM
81551	10	scaffold_4/2691550-2694653	1	-1.74589	-2.10471	-3.63566	1	KOG0054	Multidrug resistance-associated protein/mitoxantrone resistance protein, ABC superfamily	Secondary metabolites biosynthesis, transport and catabolism	METABOLISM
33097	2	scaffold_1/947565-950812	1	-1.67352	-2.02139	-3.67367	1	KOG1920	IkappaB kinase complex, IKAP component	Transcription	INFORMATION STORAGE AND PROCESSING
92352	3	scaffold_6/694894-696192	0.99	-1.64706	-2.1358	-2.11602	0.97	KOG0569	Permease of the major facilitator superfamily	Carbohydrate transport and metabolism	METABOLISM
94066	1	scaffold_2/1293714-1294803	0.9	-1.64114	-2.27603	-5.13786	1			Energy production and conversion	METABOLISM
11398	2	scaffold_5/3159770-3160231	1	-1.63262	-2.0122	-3.00555	0.95	KOG2318	Uncharacterized conserved protein	Function unknown	POORLY CHARACTERIZED
94691	5	scaffold_3/4687184-4687576	1	-1.63243	-2.10216	-2.78899	1	KOG2945	Predicted RNA-binding protein	General function prediction only	POORLY CHARACTERIZED
76715	5	scaffold_1/2639103-2641259	1	-1.62451	-2.1885	-3.09519	1	KOG1926	Predicted regulator of rRNA gene transcription (MYB-binding protein)	Transcription	INFORMATION STORAGE AND PROCESSING
48630	2	scaffold_4/918486-919696	1	-1.59374	-2.17237	-3.32318	1	KOG0252	Inorganic phosphate transporter	Inorganic ion transport and metabolism	METABOLISM
90057	5	scaffold_1/2569558-2572415	0.95	-1.44736	-2.12015	-2.58394	0.6	KOG0065	Pleiotropic drug resistance proteins (PDR1-15), ABC superfamily	Secondary metabolites biosynthesis, transport and catabolism	METABOLISM
81169	3	scaffold_4/1399924-1400777	1	-1.34918	-2.08905	-3.53792	1	KOG3779	Homeobox transcription factor prospero	Transcription	INFORMATION STORAGE AND PROCESSING
93824	2	scaffold_1/3355409-3355730	0.95	-1.27095	-2.2064	-3.1818	1	KOG2988	60S ribosomal protein L30	Translation, ribosomal structure and biogenesis	INFORMATION STORAGE AND PROCESSING
76247	3	scaffold_1/1133855-1139780	0.96	-1.24926	-2.0517	-2.10506	0.98	KOG1837	Uncharacterized conserved protein	Function unknown	POORLY CHARACTERIZED
